# Supplementary material for: PHLPP1 counter-regulates STAT1-mediated inflammatory signaling
Source: eLife. 2019 Aug 13;8:e48609. doi: 10.7554/eLife.48609 (PMC6692130; doi:10.7554/eLife.48609)
Supplement: Supplementary file 1. [file elife-48609-supp1.xlsx]

## Sheet: 199 Up
Transcript/RepeatID (cmd=analyzeRepeats.pl rna mm9 -count genes -noadj -condenseGenes -d BMDM_RNA-Seq-WT_KLA_0h_Josh_14_03_31_rep1/ BMDM_RNA-Seq-WT_KLA_0h_Josh_14_03_31_rep2/ BMDM_RNA-Seq-WT_KLA_1h_Josh_14_03_31_rep1/ BMDM_RNA-Seq-WT_KLA_1h_Josh_14_03_31_rep2/ BMDM_RNA-Seq-WT_KLA_6h_Josh_14_03_31_rep1/ BMDM_RNA-Seq-WT_KLA_6h_Josh_14_03_31_rep2 BMDM_RNA-Seq-WT_KLA_24h_Josh_14_03_31_rep1/ BMDM_RNA-…	Annotation/Divergence	BMDM_RNA-Seq-WT_KLA_0h_Josh_14_03_31_rep1/ reads	BMDM_RNA-Seq-WT_KLA_0h_Josh_14_03_31_rep2/ reads	BMDM_RNA-Seq-WT_KLA_1h_Josh_14_03_31_rep1/ reads	BMDM_RNA-Seq-WT_KLA_1h_Josh_14_03_31_rep2/ reads	BMDM_RNA-Seq-WT_KLA_6h_Josh_14_03_31_rep1/ reads	BMDM_RNA-Seq-WT_KLA_6h_Josh_14_03_31_rep2 reads	BMDM_RNA-Seq-WT_KLA_24h_Josh_14_03_31_rep1/ reads	BMDM_RNA-Seq-WT_KLA_24h_Josh_14_03_31_rep2 reads	BMDM_RNA-Seq-Phlpp1_KO_KLA_0h_Josh_14_03_31_rep1 reads	BMDM_RNA-Seq-Phlpp1_KO_KLA_0h_Josh_14_03_31_rep2 reads	BMDM_RNA-Seq-Phlpp1_KO_KLA_1h_Josh_14_03_31_rep1 reads	BMDM_RNA-Seq-Phlpp1_KO_KLA_1h_Josh_14_03_31_rep2 reads	BMDM_RNA-Seq-Phlpp1_KO_KLA_26h_Josh_14_03_31_rep1/ reads	BMDM_RNA-Seq-Phlpp1_KO_KLA_6h_Josh_14_03_31_rep2/ reads	BMDM_RNA-Seq-Phlpp1_KO_KLA_24h_Josh_14_03_31_rep1 reads	BMDM_RNA-Seq-Phlpp1_KO_KLA_24h_Josh_14_03_31_rep2 reads
NM_001042719	Ddhd1|PA-PLA1|-|14 C1|14|protein-coding	1379.38	1295.14	3204.93	2313.01	3885.76	3793.08	1317.56	2298.9	1256.58	1681.46	5142.53	4807.43	6594.2	6793.77	4551.82	5068.5
NM_010818	Cd200|Mox2|OX2|-|16 A1|16 29.53 cM|protein-coding	116.82	97.59	199.41	117.13	526.99	402.09	35.68	51.99	166.89	256	488.32	468.85	1295.37	1250.23	212.2	213.51
NM_013825	Ly75|CD205|DEC-205|DEC205|RP23-10L17.4|2 C1.1|2|protein-coding	79.08	59.55	71.79	26.75	114.88	82.51	204.84	201.48	60.13	122.8	156.02	157.57	227.58	230.94	776.62	777.52
NM_001146275	Iigp1|2900074L10Rik|AI046432|AW111922|Ifgga1|Iigp|Irga6|-|18 D3|18|protein-coding	14.38	6.62	12.76	7.38	5024.09	3841.89	206.16	483.73	14.73	11.34	20.26	10.63	6943.83	9085.85	1449.7	1669.1
NM_008352	Il12b|Il-12b|Il-12p40|Il12p40|p40|RP23-388G23.1|11 A5-B2|11 25.94 cM|protein-coding	5.39	0	859.86	764.55	2773.13	2130.12	37	15.78	0	5.67	1321.09	1078.84	5572.07	5546.14	100.63	131.44
NM_008204	H2-M2|H-2M2|Thy19.4|-|17 B1|17 19.16 cM|protein-coding	35.94	38.04	338.2	389.19	1541.61	1473.54	1178.8	1071.46	143.57	92.57	541	520.09	2930.93	2918.06	4341.07	4857.78
NM_177371	Tnfsf15|Tl1|Tl1a|Vegi|-|4 C1|4|protein-coding	7.19	11.58	33.5	36.89	1125.48	864.6	39.65	64.06	4.91	9.45	44.58	35.77	1482	1806.75	195.43	219.76
NM_010016	Cd55|Daf|Daf-GPI|Daf1|GPI-DAF|AC111067.1|1 E4|1 56.89 cM|protein-coding	70.09	52.93	118.05	69.17	265.1	262.63	117.62	398.31	68.72	81.24	127.65	111.17	469.33	502.7	1129.57	1476.46
NM_019388	Cd86|B7|B7-2|B7.2|B70|CLS1|Cd28l2|ETC-1|Ly-58|Ly58|MB7|MB7-2|TS/A-2|-|16 B5|16 25.72 cM|protein-coding	185.11	282.85	349.37	357.83	940.71	764.66	89.86	136.49	201.25	164.37	423.48	409.88	1226.86	1366.57	294.61	331.04
NM_008620	Gbp4|AW228052|Mag-2|Mpa-2|Mpa2|mKIAA4245|-|5 E5|5 50.68 cM|protein-coding	7.19	0	1.6	1.84	452.28	354.44	50.22	101.2	0	2.83	0	6.77	848.88	902.94	285.13	306.7
NM_008591	Met|AI838057|HGF|HGFR|Par4|c-Met|-|6 A2|6 7.83 cM|protein-coding	36.84	29.77	73.38	85.77	261.89	261.47	62.11	90.06	33.13	73.68	85.1	96.67	454.36	561.73	240.64	223.24
NR_033804	Art2a-ps|ARTC2|Art2a|Ly92a|Rt-6|Rt6|Rt6-1|-|7 E3|7 54.6 cM|protein-coding	28.76	16.54	368.51	294.2	215.3	228.93	21.14	111.42	12.27	27.39	506.55	319.98	374.04	376.8	344.19	336.6
NM_001101605	Gm14446|OTTMUSG00000016644|-|19 C1|19|protein-coding	0	1.65	3.19	0.92	306.88	190.58	79.29	100.28	0	5.67	4.05	3.87	430.74	506.17	315.75	334.52
NM_172621	Clic5|5730531E12Rik|B330005L24|Gm322|jbg|-|17|17 C|protein-coding	2.7	8.27	1.6	5.53	266.71	219.64	18.5	64.99	1.23	8.5	8.1	11.6	408.69	468.83	181.58	212.81
NM_001034859	Gm4841|EG225594|Ifgga3|-|18 D3|18|protein-coding	1	1	0	0	12.85	12.78	5.29	4.64	1.89	1.89	0	0.97	118.12	158.01	22.61	37.55
NM_172833	Malt1|A630046N12|D430033E09Rik|-|18 E1|18|protein-coding	883.34	941.16	6508.77	5648.8	16072.4	14242.7	1456.32	2040.78	728.91	1386.73	10670	9688.32	18504.5	22554.4	5493.98	5987.9
NM_021384	Rsad2|2510004L01Rik|Vig1|cig5|-|12|12 A3|protein-coding	312.72	355.62	1997.3	1948.72	85240	71047.1	2927.17	3631.26	206.16	167.2	2974.48	2561.77	91353.3	113690	8088.56	8664.72
NM_008332	Ifit2|AV302338|Ifi54|P54|-|19 C1|19|protein-coding	187.81	211.72	229.72	213.96	41992.2	33473	5116.93	5096.39	142.35	145.47	279.62	150.81	47256.3	61211.6	13042.9	15380.8
NM_010260	Gbp2|-|-|3 H1|3 66.69 cM|protein-coding	84.47	82.7	488.16	449.14	27582.7	23960.1	3369.88	5010.04	99.4	133.19	743.62	572.29	33966.3	35358	9205.73	10436.7
NM_029195	Ccdc146|4930528G09Rik|mKIAA1505|-|5 A3|5|protein-coding	623.64	593.81	569.52	516.46	16205.8	13230.5	6920.8	11072	331.32	624.41	561.26	537.49	10496.1	14535.6	27462.6	31085.6
NM_008013	Fgl2|AI385601|musfiblp|-|5 A3|5 9.83 cM|protein-coding	582.3	492.91	515.28	455.59	15699.7	12798.2	6756.94	10861.3	263.83	552.61	476.16	450.48	10040.1	14050.3	27108.2	30754.6
NM_008329	Ifi204|Ifi16|p204|-|1 H3|1 80.63 cM|protein-coding	1161.01	980.86	1847.34	1867.56	16360.8	14189.2	1743.09	3115.03	576.75	992.82	2010.01	1650.17	15061	20393.5	6310.71	7135.4
NM_025992	Herc6|1700121D12Rik|2510038N07Rik|4930427L17Rik|AI451296|CEB1|Herc5|-|6 C1|6|protein-coding	576.91	600.43	504.11	459.28	13440.7	11775.5	1856.74	3006.39	400.04	483.66	640.28	540.39	12605.7	15158.1	6549.9	6987.27
NM_145545	Gbp7|9830147J24Rik|-|3 H1|3|protein-coding	89.86	67.82	250.46	166.01	9656.95	7696.57	471.78	1223.73	51.54	72.74	303.93	241.68	10114.1	12363.4	2389.67	2668.47
NM_001289492	Gbp3|AW228655|Gbp4|-|3 H1|3|protein-coding	33.25	29.77	327.03	218.57	9388.64	8145.14	835.2	1067.74	29.45	25.51	352.56	368.31	11668.6	11712.2	2208.82	2629.53
NM_029499	Ms4a4c|5830413L19Rik|AI449185|Ms4a9|-|19 A|19|protein-coding	22.47	33.08	14.36	28.59	4477.01	3580.42	3092.36	4215.27	3.68	23.62	12.16	29.97	4102.67	5365.56	8687.25	9100.77
NM_133871	Ifi44|A430056A10Rik|AW261460|MTAP44|p44|-|3 H3|3|protein-coding	38.64	28.12	28.72	23.98	2313.62	2035.99	724.19	1156.88	15.95	18.89	6.08	14.5	2480.5	3115.15	2619.37	2786.7
NM_001033415	Shisa3|D830007B15Rik|-|5 C3.1|5|protein-coding	2.7	1.65	12.76	0	1057.2	1130.72	17.18	34.35	0	1.89	6.08	1.93	1018.97	848.24	117.41	113.36
NM_183177	Zfp811|BC052046|-|17 B1|17|protein-coding	25.16	9.92	11.17	27.67	418.54	405.57	132.15	313.82	2.45	17	18.24	16.43	393.73	473.18	959.66	1091.17
NM_181754	Gpr141|PGR13|-|13 A2|13|protein-coding	149.17	140.6	126.03	134.65	297.24	235.91	257.7	506.02	80.99	120.91	153.99	135.34	296.87	344.68	1012.16	1081.44
NM_025658	Ms4a4d|2210417J23Rik|-|19 A|19|protein-coding	4.49	1.65	1.6	0	366.32	359.09	91.18	138.34	25.77	5.67	6.08	2.9	381.92	463.63	324.5	392.24
NR_046015	Gm1720|-|RP23-364L1.2|X F5|X|ncRNA	1	1	14.36	5.53	102.83	74.37	77.97	144.84	4.72	4.72	16.21	5.8	103.16	98.98	385.03	406.15
NM_009742	Bcl2a1a|A1|BB218357|Bcl2a1|Bfl-1|Hbpa1|-|9 E3.1|9 47.24 cM|protein-coding	0.9	8.27	52.64	52.57	297.24	273.09	17.18	41.78	0	0.94	36.47	33.83	280.34	378.54	220.96	270.53
NM_133664	Lad1|-|-|1 E4|1|protein-coding	2.7	0	11.17	0	120.5	141.78	2.64	3.71	1.23	0.94	0	3.87	251.99	216.19	41.57	62.59
NR_027805	A430093F15Rik|Gm674|-|19 A|19|ncRNA	8.09	1.65	23.93	53.49	114.07	91.81	62.11	60.35	8.59	6.61	64.84	67.67	100.79	87.69	175.74	178.73
NM_007972	F10|Cf10|fX|-|8 A1.1|8 5.73 cM|protein-coding	168.94	210.07	524.85	533.06	2852.66	2887.81	4596.25	3195.8	316.6	370.3	1238.02	965.74	4470.41	4195.2	3506.84	3388.97
NM_001161845	Sgk1|Sgk|-|10 A3|10|protein-coding	1882.6	2080.82	8901.7	9377.47	1654.88	1662.96	4294.94	3974.79	2162.2	2599.65	11438	10855.1	2187.57	2572.51	7770.62	8025.59
NM_010554	Il1a|Il-1a|RP23-160G19.8|2 F|2 62.9 cM|protein-coding	50.32	43.01	3993	4264.5	4703.56	3952.29	241.84	869.05	25.77	54.79	6593.3	5732.56	8005.32	8208.08	1525.54	1692.05
NR_040371	Gm14023|OTTMUSG00000015408|-|2|2 62.9 cM|ncRNA	49.42	43.01	3739.35	4115.09	4419.98	3718.71	225.98	809.63	20.86	53.84	6076.62	5245.34	7432.84	7658.51	1414.7	1577.3
NM_001033122	Cd69|5830438K24Rik|AI452015|AIM|VEA|-|6 F3|6 63.21 cM|protein-coding	2.7	6.62	97.31	86.69	2426.89	1894.22	54.18	114.2	3.68	3.78	60.79	62.84	3370.33	4059.76	228.98	253.84
NM_031168	Il6|Il-6|-|5 B1|5 15.7 cM|protein-coding	3.59	1.65	165.91	181.68	2230.07	1725.71	3.96	13.93	2.45	2.83	107.39	102.47	2775.8	3439.86	42.3	45.9
NM_011249	Rbl1|AW547426|PRB1|p107|-|2 H1|2 78.05 cM|protein-coding	634.42	671.55	580.68	391.96	2311.21	1911.65	273.55	445.67	401.27	635.74	494.4	433.08	3096.3	3421.63	675.99	760.14
NM_010797	Mid1|61B3-R|DXHXS1141|Fxy|Trim18|WI1-2389C6.1|X and Y|X 79.19 cM|protein-coding	514.01	519.38	660.45	613.3	1657.29	1521.19	532.57	873.69	888.44	675.42	814.54	850.7	2653.74	2515.21	859.76	869.32
NM_001271497	Il15ra|AA690181|IL-15RA|RP23-114B13.4|2 A1|2 8.97 cM|protein-coding	159.95	100.9	141.98	156.78	1663.72	1392.19	1320.2	1376	120.26	100.13	153.99	207.84	2152.92	2576.86	1710.76	1795.67
NM_194336	Gbp6|AI595338|Mpa2l|-|5 E5|5|protein-coding	8.99	4.96	15.95	13.83	1582.58	1231.82	515.39	676.86	7.36	2.83	24.31	16.43	2085.98	2259.96	1238.22	1386.74
NM_029084	Slamf8|5830408F06Rik|Blame|SBBI42|-|1|1 H2|protein-coding	246.22	234.88	245.67	273.91	1152.79	1098.18	1567.32	1052.89	444.22	435.48	405.24	457.25	2029.29	2043.77	2043.29	2008.48
NM_001113529	Csf1|C87615|Csfm|MCSF|op|-|3 F3|3 46.83 cM|protein-coding	407.07	377.13	1982.94	1817.76	1147.17	1077.26	249.77	244.19	283.47	199.32	1776.99	1909.24	1958.41	1899.65	336.17	388.76
NM_001013817	Sp140|-|-|1 C5|1|protein-coding	88.96	125.71	114.86	142.03	917.41	723.99	158.58	274.83	69.95	99.19	131.7	168.21	1242.61	1281.48	309.19	393.63
NM_001005858	I830012O16Rik|-|-|19 C1|19|protein-coding	8.09	19.85	3.19	0.92	657.94	524.11	280.16	254.4	1.23	0	4.05	3.87	1133.16	1172.09	495.87	574.45
NM_009251	Serpina3g|2A2|AI119734|Spi2-1|Spi2/eb.1|Spi2A|spi2|-|12 E|12|protein-coding	11.68	21.5	11.17	23.98	576.8	506.67	22.47	63.14	31.91	12.28	30.39	20.3	958.34	1060.96	77.3	91.11
NM_009137	Ccl22|ABCD-1|DCBCK|MDC|Scya22|-|8 C5|8|protein-coding	0.9	3.31	43.07	40.58	392.83	393.95	0	0.93	0	1.89	12.16	36.73	780.37	613.83	2.92	12.52
NM_177078	Adrbk2|4833444A01Rik|AI851927|AW551196|Adrbk-2|Bark-2|GRK3|-|5 F|5 55.29 cM|protein-coding	152.76	112.48	127.62	197.36	362.31	328.87	108.36	184.77	196.34	228.6	253.28	304.51	607.13	572.15	382.84	408.93
NR_033332	Gm12216|602-19-115|OTTMUSG00000005650|RP23-303F24.3|11 B1.3|11|ncRNA	53.92	57.89	47.86	67.32	377.57	324.23	101.76	90.99	28.22	54.79	70.92	50.27	537.84	573.89	107.93	122.4
NM_011141	Pou3f1|Oct-6|Oct6|Otf-6|Otf6|Scip|Test1|Tst-1|Tst1|RP23-230F2.2|4 D2.2|4 57.86 cM|protein-coding	35.05	41.35	28.72	31.36	168.7	202.2	77.97	41.78	65.04	34.95	40.52	37.7	347.27	342.94	37.92	39.64
NM_001102405	Acp5|TRACP|TRAP|-|9 A3|9 8.38 cM|protein-coding	181.52	178.64	422.75	387.35	1433.96	1484	466.5	1090.03	339.91	304.17	717.28	704.73	2567.91	1863.18	1098.21	1004.24
NM_007420	Adrb2|Adrb-2|Badm|Gpcr7|-|18 E1|18 35.1 cM|protein-coding	107.83	94.28	193.03	216.73	32.94	26.73	165.19	151.34	218.43	195.54	413.35	414.72	27.56	29.52	242.1	218.37
NM_001278601	Tnf|DIF|TNF-a|TNF-alpha|TNFSF2|TNFalpha|Tnfa|Tnfsf1a|-|17 B1|17 18.59 cM|protein-coding	346.87	342.39	118957	160000	35651.4	36088.9	2308.7	2708.35	255.24	420.36	115968	115016	43652.1	38520	3956.77	3898.74
NM_007807	Cybb|C88302|CGD91-phox|Cgd|Cyd|Nox2|gp91-1|gp91phox|RP23-243O4.1|X A1.1|X|protein-coding	14678	14587.2	29220.9	22840.5	76808.2	75243.5	50426.6	56843.9	10174.1	15520.4	29398.4	26962.4	68861.1	79159.3	79570.1	83879.9
NM_009140	Cxcl2|CINC-2a|GROb|Gro2|MIP-2|MIP-2a|Mgsa-b|Mip2|Scyb|Scyb2|-|5 E1|5 44.78 cM|protein-coding	88.96	90.97	60849	83803.3	20254.6	19465.1	839.17	918.26	40.5	129.42	48098.3	43691.2	15861.8	21495.2	1296.56	1519.58
NM_181728	Art3|4930569O04Rik|ARTC3|-|5 E2|5 46.54 cM|protein-coding	91.66	66.16	7456.37	9704.87	47347.3	42411.9	781.02	1451.2	56.45	41.56	7535.49	7051.15	53942.6	59709.6	2635.42	2524.51
NM_021274	Cxcl10|C7|CRG-2|INP10|IP-10|IP10|Ifi10|Scyb10|gIP-10|mob-1|-|5 E2|5 46.57 cM|protein-coding	78.18	52.93	7414.89	9652.3	47012.3	42171.3	758.55	1414.06	40.5	40.62	7492.94	7020.22	53632.4	59330.2	2604.79	2492.52
NM_020557	Cmpk2|1200004E04Rik|TDKI|Tyki|-|12 A2|12 9.69 cM|protein-coding	214.77	287.81	312.68	366.13	45510	40423.6	2027.21	2596.01	90.81	121.86	362.69	341.25	49807.7	52632.8	3887.5	4229.78
NM_019948	Clec4e|C86253|Clecsf9|Mincle|-|6 F3|6 58.35 cM|protein-coding	456.5	358.93	10838.4	11161.1	52135.2	46680.3	19121.1	23643.6	215.97	383.52	10445.1	9207.87	41741.7	46297.4	40781.9	41252.5
NR_003520	Mx1|AI893580|Mx|Mx-1|-|16 C4|16 57.46 cM|protein-coding	131.2	122.4	103.69	64.56	33210.9	27389.5	2937.74	4603.37	99.4	57.62	70.92	84.1	41346.4	44699.1	6357.38	6873.91
NM_183201	Slfn5|AI956840|RP23-392I13.5|11 C|11|protein-coding	2450.53	2224.72	2930.54	2388.64	36377.7	33794.9	8066.56	9379.43	1800.2	2029.09	2828.6	2366.5	37700.5	43125	13913.6	15498.3
NM_001113326	Msr1|MRS-A|MSR|MSR-A|SR-AI|SR-AII|Scara1|Scvr|-|8 A4|8 23.89 cM|protein-coding	3692.42	3367.68	9042.08	7105.96	39716.3	33605.5	6886.44	13897.4	2438.31	3613.25	7624.65	6740.84	28674.6	36676.8	16040.8	16879.5
NM_153564	Gbp5|5330409J06Rik|Gbp5a|-|3 H1|3|protein-coding	70.99	36.39	2839.61	2396.01	31565.7	27627.7	843.13	1515.27	42.95	46.29	4421.2	3639.65	37962.7	39684.3	2509.26	2920.23
NM_011198	Ptgs2|COX2|Cox-2|PGHS-2|PHS-2|Pghs2|TIS10|-|1 H1|1 63.84 cM|protein-coding	80.88	36.39	2625.84	2364.66	35165.4	31413.8	260.34	275.76	35.59	21.73	2064.71	1714.94	23709.7	30282.4	404.72	490.99
NM_021893	Cd274|A530045L16Rik|B7h1|Pdcd1l1|Pdcd1lg1|Pdl1|-|19|19 C2|protein-coding	1965.27	1966.69	4991.65	3657.66	29783.8	26103	6869.27	8274.55	1479.92	2202.9	6947.89	6828.81	31271.6	34802.3	11614.4	12459.1
NM_030612	Nfkbiz|AA408868|INAP|Mail|-|16|16 C1.2-C1.3|protein-coding	254.31	296.08	34756.5	29924.4	10447.4	9741.86	1151.04	1885.73	254.02	269.22	33341.4	32954	9808.61	10993.3	2225.59	2483.48
NM_008331	Ifit1|ISG56|Ifi56|P56|-|19 C1|19|protein-coding	109.63	77.74	543.99	616.07	25604.1	23397.7	3749.15	4085.28	83.44	66.12	699.04	604.19	30665.3	34113.8	7804.16	8356.63
NM_027835	Ifih1|9130009C22Rik|Helicard|Hlcd|MDA5|RLR-2|RP23-34J8.2|2|2 C3|protein-coding	680.25	529.3	5151.18	2851.61	21356.8	17602.3	1885.81	2711.14	320.28	658.41	6224.53	5623.33	21433.9	25692.2	4772.78	5158.21
NM_001001495	Tnip3|9030611K07Rik|ABIN-3|LIND|-|6 C1|6|protein-coding	1023.52	994.09	8233.27	8084.47	24730.8	21325.6	1916.21	2703.71	589.02	609.29	8313.56	7191.32	16305.2	19615.5	3921.04	3842.41
NM_010999	Olfr56|IF7|MOR276-1|RP23-54N20.6|11 B1.2|11|protein-coding	310.92	264.65	197.82	222.26	22770.7	21209.4	2809.55	3178.16	233.15	247.5	196.54	211.71	21669.3	24718.9	5700.35	5741.7
NM_009099	Trim30a|Rpt-1|Rpt1|Trim30|-|7 E3|7 55.69 cM|protein-coding	1825.99	1645.8	1340.04	1296.69	22834.9	20135.7	3765.01	7129.74	968.21	1262.98	1436.59	1145.55	22153.6	24201.4	10829	11339.5
NM_026835	Ms4a6d|1110058E16Rik|AI447446|Ms4a11|-|19 A|19|protein-coding	2193.52	2017.96	2201.5	2245.69	17071.8	15199.1	8722.04	13600.3	1136.32	2139.61	2123.47	1790.34	15114.5	17648.2	23055.9	24105.3
NM_001271677	Ifi47|47kDa|IRG-47|Ifggc1|Igrd|Iigp4|Iipg4|Irgd|RP23-54N20.3|11 B1.2|11|protein-coding	293.85	243.15	186.65	213.96	20349.4	19176.9	2508.25	2644.29	227.02	234.27	190.46	209.78	19430.6	22031.8	4831.11	4858.47
NM_008176	Cxcl1|Fsp|Gro1|KC|Mgsa|N51|Scyb1|gro|-|5 E-F|5 44.78 cM|protein-coding	19.77	33.08	15302	19327.7	1973	2083.64	79.29	64.99	7.36	26.45	10074.3	8918.83	1209.54	1608.8	103.55	121.71
NM_017466	Ccrl2|1810047I05Rik|Ackr5|CCR11|Cmkbr1l2|E01|L-CCR|-|9 F|9 60.92 cM|protein-coding	328	347.35	13196.2	15192.3	8472.03	8226.48	643.58	1266.44	481.03	509.16	18171.1	17568.9	12534	9836.85	2050.58	2048.12
NM_028595	Ms4a6c|2200009H22Rik|2210417N07Rik|-|19 A|19|protein-coding	2138.71	1806.24	1692.6	1857.42	15392	14163.6	5568.89	10449	1260.26	2230.29	1969.48	1708.17	15452.3	16567.2	16838.5	17974.8
NR_045932	Slfn5os|1700003F17Rik|RP23-392I13.4|11 C|11|ncRNA	1083.73	888.23	1226.78	437.15	15751.9	14319.4	3142.58	4023.07	503.12	855.84	1134.68	976.37	14761	17432	5481.58	5745.18
NM_181545	Slfn8|-|RP23-392I13.9|11 C|11|protein-coding	797.97	883.27	1355.99	785.76	15253.8	13098	2528.07	4073.21	489.62	735.87	1489.27	1283.79	14962.5	16746.1	5435.64	5937.13
NM_001205314	Stat1|2010005J02Rik|AA408197|-|1 C1.1|1 26.81 cM|protein-coding	1038.8	1181	957.17	726.74	13807	12827.2	6474.13	9195.59	731.37	1020.21	901.67	748.23	14653.9	16343.2	11347.5	12902.8
NM_172648	Ifi205|D3|D3cDNA|Ifi205a|-|1 H3|1 80.83 cM|protein-coding	21.57	6.62	237.7	211.2	14015.9	12346.1	255.05	1472.56	13.5	10.39	249.22	254.24	15397.2	15541.9	1551.79	1528.62
NM_001271772	Skil|Skir|SnoN|sno|-|3 A3|3 15.12 cM|protein-coding	1274.24	1182.66	14378.3	10488.8	4028.75	3988.32	2435.56	4504.02	841.81	1002.26	13496.6	12607.8	3934.15	4137.03	5365.63	5704.15
NM_172893	Parp12|9930021O16|AA409132|AA536654|ARTD12|PARP-12|Zc3hdc1|-|6 B1|6|protein-coding	1023.52	1075.14	762.55	756.25	13372.4	13103.8	2694.58	4435.31	807.45	1046.66	731.46	803.33	14242.8	13420	5909.64	6145.77
NM_008413	Jak2|Fd17|-|19 C1|19 23.73 cM|protein-coding	733.27	808.84	1624	1170.34	13529.9	11724.4	2858.45	4608.01	487.17	726.43	1440.64	1397.86	13074.2	14223.9	5523.88	5843.24
NM_001276250	Cp|D3Ertd555e|-|3|3 D|protein-coding	587.7	426.75	349.37	368.9	13503.4	11352.5	3607.75	6642.29	335.01	643.3	374.85	337.38	11502.4	13353.1	9945.89	9925.58
NM_175026	Pyhin1|4930422C14|AI447904|Ifi209|Ifix|-|1 H3|1|protein-coding	85.37	105.86	92.53	97.76	10563.1	9055.06	560.32	2885.69	72.4	101.08	109.42	86.04	11599.3	12095.1	3827.7	4044.09
NM_001045481	Ifi203|-|-|1 H3|1 80.76 cM|protein-coding	464.58	514.42	3083.69	2733.56	10944.7	9074.82	599.97	1613.69	338.69	409.97	2694.87	2278.53	10192.1	12028.2	2690.11	3102.44
NM_001127349	Snx10|2410004M09Rik|-|6 B3|6|protein-coding	1941.91	1915.41	4173.27	3516.55	11987.4	11507.1	3617	4980.33	1298.3	1847.71	4253.03	3811.72	9990.51	11873.7	7450.49	7203.56
NM_001162921	Zc3h12c|A230108E06|C230027N18Rik|mKIAA1726|-|9 A5.3|9|protein-coding	626.34	620.28	11589.8	6970.39	6056.38	5648.95	1172.19	1923.8	402.5	521.44	9316.54	8695.52	5372.06	5686.79	3100.66	3218.58
NM_008326	Irgm1|Ifggd3|Ifi1|Iigp3|Iipg3|Irgm|LRG-47|RP23-14F5.1|11 B1.2|11|protein-coding	777.3	711.25	497.73	537.67	9464.95	8777.32	2232.05	3562.55	444.22	719.82	508.58	486.25	11009.5	11314.5	4904.04	4859.17
NM_001013371	Dtx3l|AU042200|BC023741|-|16 B3|16|protein-coding	1029.81	1056.95	856.67	681.55	9851.36	8809.86	2636.43	3737.1	757.14	793.5	919.9	806.23	10466.1	10580.9	4900.39	5151.96
NM_030691	Igsf6|-|-|7|7 F2-F3|protein-coding	1869.12	1678.88	5854.7	4235.91	9437.64	8525.14	4346.48	5024.89	1744.98	2429.61	6295.45	5584.66	9199.9	10408.1	7726.86	8458.86
NM_172488	Lacc1|9030625A04Rik|-|14 D3|14|protein-coding	1106.2	1114.84	3343.72	2855.3	7998.05	6888.91	2999.85	3712.03	905.62	1527.48	3819.42	3327.4	9314.87	10215.4	5835.26	6276.51
NR_102366	AW112010|-|-|19 A|19|ncRNA	48.53	29.77	68.6	84.85	7257.38	5595.5	858.99	3673.97	35.59	37.79	64.84	72.5	8431.34	9655.4	7371	8016.55
NM_199146	Trim30d|AI451617|TRIM30-3|Trim79|-|7 E3|7|protein-coding	407.97	454.87	336.61	232.41	8365.98	7228.24	1962.46	2420.53	231.93	273.95	332.3	275.51	7624.98	9526.9	3934.17	4121.98
NM_172980	Slc28a2|2010208B10Rik|B430217P18|BB152493|Cnt2|RP23-173H17.7|2|2 E3|protein-coding	272.28	263	357.34	248.09	9394.26	7845.32	1310.95	1426.13	309.24	342.9	472.11	329.65	7350.16	9142.28	2155.59	2207.38
NM_013673	Sp100|A430075G10Rik|-|1 C5|1 43.6 cM|protein-coding	1163.71	1098.3	749.78	880.75	7769.91	7423.48	2580.93	3263.58	905.62	797.28	628.13	646.73	7690.34	8679.52	4799.03	4795.88
NM_001033450	Mnda|A730048F03|Ifi205b|-|1 H3|1|protein-coding	123.11	150.52	1242.73	1206.31	6497.42	5755.87	515.39	1421.49	94.49	137.92	1067.82	1171.65	7182.43	8193.32	2054.23	2024.48
NM_027209	Ms4a6b|1810027D10Rik|-|-|protein-coding	1524.05	1366.26	673.21	696.3	6812.32	5951.1	4442.95	5792.74	586.57	1368.78	723.36	620.62	5792.56	6752.09	7993.76	8133.39
NM_030253	Parp9|ARTD9|AW214463|BC003281|Bagl|Bal|PARP-9|-|16 B3|16|protein-coding	604.77	638.47	590.26	434.38	6923.99	6128.9	2123.68	2195.84	422.13	481.77	591.65	458.22	6824.92	8004.05	3530.18	3803.46
NM_019793	Tspan3|1700055K04Rik|TM4-A|Tm4sf8|-|9|9 C|protein-coding	1835.87	1834.36	1898.39	1744.9	4173.35	4453.16	3683.08	6046.21	1405.06	1589.83	1385.93	1525.46	3921.55	3368.67	7311.94	7844.77
NM_138953	Ell2|-|-|13 C1|13|protein-coding	1571.68	1467.16	5956.8	5141.56	7363.42	6976.07	2752.73	3764.03	1027.11	1210.08	4208.45	3841.69	5223.23	6268.5	5660.24	6083.17
NM_001276445	Tlr1|-|-|5 C3.1|5 33.53 cM|protein-coding	954.33	1078.45	1869.68	1320.67	6228.3	5349.13	2159.37	4296.04	515.39	1004.15	1724.31	1634.7	5403.55	5815.29	6686.26	6988.66
NR_003508	Mx2|AI528743|Mx-2|-|16 C4|16 57.51 cM|protein-coding	32.35	44.66	92.53	112.51	5164.67	4398.54	519.36	685.21	12.27	16.06	235.04	100.54	6260.31	6760.77	985.18	977.81
NM_028119	Ddb2|2610043A19Rik|RP23-20F9.8|2 E1|2|protein-coding	1544.72	1622.64	1742.05	2393.25	2448.58	2298.63	3512.6	3975.72	1164.55	1608.72	1835.75	1574.76	2386.01	2700.14	6185.28	6364.84
NM_175437	Gsap|A530088I07Rik|Pion|-|5 A3|5|protein-coding	791.68	827.03	1946.25	1559.53	6167.24	5447.91	2374.77	3099.24	701.92	721.7	1939.09	1863.81	5057.86	5599.97	4120.12	4374.43
NM_001293783	Ddx60|9830118M07|-|8 B3.1|8|protein-coding	318.11	415.17	260.03	198.28	4990.35	4255.6	1482.75	2467.88	169.34	267.33	249.22	192.37	4796.42	5883.88	3840.83	4318.1
NM_023380	Samsn1|4930571B16Rik|930571B16Rik|Hacs1|SLy2|-|16 C3.1|16|protein-coding	376.52	319.24	1324.09	1411.97	5874.83	5464.18	576.18	1360.21	164.44	286.23	1128.6	1023.74	3994.79	4563.33	1722.43	1662.84
NM_008039	Fpr2|E330010I07Rik|Fpr-rs2|-|17 A3.2|17|protein-coding	14.38	9.92	65.41	106.06	5594.46	5195.74	2056.29	2575.58	25.77	17.95	74.97	58	4913.75	5796.19	4559.84	4758.33
NM_007609	Casp4|Casp11|Caspl|ich-3|-|9 A1|9 2.46 cM|protein-coding	460.99	438.33	4329.61	3790.46	5221.71	4431.08	740.05	1072.39	312.92	378.8	4107.14	3385.4	4909.82	5656.41	1795.35	1870.78
NM_029495	Epsti1|2310046K10Rik|5033415K03Rik|BRESI1|-|14 D3|14|protein-coding	822.23	820.42	464.23	665.87	4510.76	4412.48	1587.15	2279.4	600.07	719.82	427.53	400.22	4715.31	5576.53	3369.75	3628.9
NM_175449	Fam26f|A630077B13Rik|-|10 B1|10|protein-coding	58.41	72.78	350.96	473.12	3816.67	3668.74	1182.76	1144.81	39.27	55.73	480.21	487.22	5402.77	4996.57	1761.08	1731
NM_001024230	Gm5431|EG432555|RP23-14F5.8|11 B1.2|11|protein-coding	586.8	504.49	271.2	212.12	4609.57	3863.97	610.54	1739.03	397.59	412.81	249.22	219.44	4742.88	5252.69	2544.26	2781.14
NM_019440	Irgm2|AI481100|GTPI|Ifggd2|Iigp2|RP24-499A8.1|11 B1.3|11|protein-coding	270.48	253.07	157.93	133.73	4098.64	3712.9	947.53	992.54	149.71	246.55	153.99	124.71	4594.05	4976.6	1627.63	1852.01
NM_001135115	Gm12250|Irgb10|OTTMUSG00000005723|-|11 B1.3|11|protein-coding	54.82	84.36	38.29	50.72	4387.04	4017.37	880.13	1246.01	25.77	67.07	46.6	41.57	4738.94	4901.06	1632	1680.92
NM_007832	Dck|-|-|5 E2|5|protein-coding	967.81	846.88	788.07	834.64	4215.13	3868.62	2336.45	3122.45	349.73	671.64	553.16	483.35	3473.49	4448.72	4680.89	4697.82
NM_199015	Phf11d|D14Ertd668e|Phf11|Phf11l|mCG_13856|14 C3|14 31.48 cM|protein-coding	110.53	95.94	82.95	44.27	4061.69	3788.44	717.59	1348.14	36.81	99.19	79.02	55.1	4649.96	4337.59	1787.33	1954.24
NM_013563	Il2rg|CD132|[g]c|gamma(c)|gc|RP23-440J15.2|X D|X 43.9 cM|protein-coding	790.78	820.42	1490	1943.19	2652.63	2492.7	2302.09	3191.16	792.73	794.44	1592.61	1422.99	2575	2807.8	4227.32	4431.46
NM_008102	Gch1|GTP-CH|GTPCH|Gch|-|14 C2-3|14 24.6 cM|protein-coding	355.85	282.85	1458.09	1447.94	4285.82	3967.4	750.62	734.42	267.51	282.45	1329.2	1108.81	3799.5	4327.17	1205.41	1246.26
NM_053108	Glrx|C86710|D13Wsu156e|Glrx1|Grx1|TTase|RP23-475P8.1|13 C1|13 40.95 cM|protein-coding	764.72	734.41	1028.96	1066.12	2455.81	2708.85	1785.37	2808.63	357.09	493.1	543.03	516.22	1444.99	1930.04	3776.65	3852.14
NM_008869	Pla2g4a|Pla2g4|cPLA2|cPLA2alpha|-|1 G1|1 63.51 cM|protein-coding	227.35	180.29	205.79	131.88	3753.21	3539.75	557.68	731.64	144.8	187.04	196.54	200.11	2263.16	2695.8	1081.44	1018.15
NM_172777	Gbp9|-|-|5 E5|5|protein-coding	241.73	173.68	170.7	102.37	3273.61	2362.54	528.61	1147.59	122.71	162.48	121.57	145.01	3092.36	3716.82	1735.55	1884.69
NM_025422	Cd302|1110055L24Rik|AI159627|RP23-10L17.2|2 C1.1|2|protein-coding	815.05	878.31	848.69	1079.96	1356.84	1457.27	1657.19	2021.28	596.38	782.16	778.07	809.13	1092.21	1340.52	2806.79	3024.55
NM_001033767	Gm4951|EG240327|Ifgga2|-|18 D3|18|protein-coding	71.89	44.66	39.88	35.97	2512.04	1894.22	376.63	533.87	8.59	22.67	24.31	34.8	2360.81	2997.07	875.8	964.6
NM_009375	Tg|Tgn|cog|-|15 D3-E|15 29.3 cM|protein-coding	316.31	325.85	422.75	395.65	1658.9	1673.42	1088.93	1895.01	359.55	372.19	447.79	409.88	1547.36	1651.34	2670.42	2925.79
NM_009192	Sla|Slap|Slap-1|-|15 D2|15 29.3 cM|protein-coding	303.73	320.89	417.97	393.8	1642.83	1658.31	1058.54	1875.51	353.41	361.8	437.66	405.05	1532.4	1628.77	2627.4	2900.76
NM_015790	Icosl|AU044799|B7-H2|B7RP-1|B7h|BG071784|GI50|GL50|GL50-B|ICOS-L|Icoslg|LICOS|Ly115l|mKIAA0653|-|10 C1|10|protein-coding	85.37	67.82	2448.76	2467.95	1338.36	1293.41	614.51	623.01	80.99	63.29	2182.23	2109.35	1827.7	1561.91	1018	1077.27
NM_009425	Tnfsf10|A330042I21Rik|AI448571|APO-2L|Ly81|TL2|Trail|-|3 A3|3|protein-coding	19.77	16.54	7.98	7.38	1956.13	1590.91	70.04	214.48	6.14	0.94	8.1	3.87	2152.92	2339.83	315.75	303.92
NM_181402	Parp11|5330431N24Rik|AI851877|ARTD11|HIN1L|-|6 F3|6|protein-coding	481.66	441.64	244.08	199.21	2157.77	1956.97	893.35	1094.67	434.4	438.31	204.65	212.68	2082.05	2170.53	1593.36	1727.52
NM_133661	Slc6a12|BGT1|GAT2|Gabt2|-|6 F1|6|protein-coding	9.88	9.92	36.69	20.29	51.41	60.43	2162.01	353.75	80.99	24.56	34.45	46.4	88.98	118.95	708.08	527.85
NM_008903	Ppap2a|Hic53|Hpic53|LPP-1|LPP1|PAP-2a|PAP2-alpha|PAP2a|mPAP|-|13 D2.2|13|protein-coding	97.95	81.05	102.1	83	569.57	527.59	1084.97	1258.08	82.22	76.52	68.89	88.94	515	519.19	1911.3	1998.05
NM_054055	Slc13a3|NaDC-3|NaDC3|SDCT2|RP23-395E18.3|2 H3|2|protein-coding	17.97	19.85	14.36	36.89	559.93	438.11	829.92	1621.11	30.68	18.89	38.5	19.33	355.93	344.68	1828.9	1996.66
NM_199016	Enpp4|4933413N07Rik|AA986363|AI195364|E-NPP 4|Gm90|mKIAA0879|-|17 B3|17|protein-coding	76.38	79.4	52.64	83	1581.78	1406.14	367.38	552.44	49.09	47.23	62.81	50.27	1604.84	1840.61	1017.27	1128.73
NM_008599	Cxcl9|BB139920|CMK|Mig|MuMIG|Scyb9|crg-10|-|5 E2|5 46.51 cM|protein-coding	0.9	0	9.57	5.53	1173.68	839.03	348.88	189.41	1.23	1.89	6.08	9.67	1482	1658.29	297.52	224.63
NM_001141948	Nmi|-|RP23-332K7.4|2|2 C1|protein-coding	123.11	117.44	121.24	86.69	1337.56	1264.36	322.45	458.67	143.57	111.47	62.81	116	1437.12	1490.72	557.86	641.21
NM_030701	Hcar2|Gpr109a|Gpr109b|HM74|Niacr1|PUMA-G|Pumag|mHM74b|-|5 F|5|protein-coding	1.8	6.62	90.93	81.16	1438.78	1452.62	19.82	34.35	2.45	6.61	81.05	76.37	1349.71	1001.92	69.28	38.95
NM_001177350	Pydc4|E030037K03Rik|E430029J22Rik|-|1 H3|1|protein-coding	8.09	1.65	1.6	5.53	1284.54	1040.08	153.3	418.74	2.45	0.94	4.05	2.9	1220.56	1440.37	582.65	618.96
NM_139269	Pla2g16|C78643|HRSL3|Hrasls3|Hrev107|MLP-3|-|19 A|19|protein-coding	35.94	71.12	36.69	52.57	882.87	775.12	187.66	215.41	85.9	69.9	48.63	48.34	1144.18	1290.16	379.2	474.3
NM_030684	Trim34a|Trim34|Trim34-1|-|7|7 F1|protein-coding	275.88	297.73	118.05	105.14	1028.28	983.13	520.68	709.35	195.11	207.82	105.36	116.97	1068.58	975.87	918.09	997.29
NM_009977	Cst7|Cmap|RP23-156P22.1|2|2 G1-G3|protein-coding	17.97	14.89	47.86	59.02	905.36	835.55	515.39	617.43	1.23	11.34	28.37	34.8	874.08	1061.82	980.81	1058.49
NM_016883	Psmd10|AW554874|RP23-149O3.6|X F1|X|protein-coding	211.17	211.72	263.22	267.45	584.03	600.8	598.65	547.8	131.3	226.71	299.88	275.51	665.4	629.45	934.87	1040.41
NM_172603	Phf11a|4933417L10Rik|Phf11|Phf11l|-|14 C3|14|protein-coding	26.96	14.89	4.79	8.3	740.68	687.96	84.58	222.83	11.04	3.78	8.1	4.83	870.14	1027.96	309.92	328.95
NM_001164059	Sell|AI528707|CD62L|L-selectin|LECAM-1|Lnhr|Ly-22|Ly-m22|Lyam-1|Lyam1|-|1 H2.2|1 71.37 cM|protein-coding	10.78	6.62	4.79	1.84	283.58	227.77	285.45	658.29	0	5.67	4.05	6.77	307.11	402.85	964.03	776.83
NM_001145164	Tgtp2|OTTMUSG00000005537|-|11 B1.2|11|protein-coding	6.29	8.27	6.38	0	870.02	682.15	40.97	165.27	1.23	7.56	2.03	0	887.47	959.38	278.56	326.17
NM_009584	Dnajc2|AU020218|MIDA1|Zrf1|Zrf2|-|5 A3|5 9.97 cM|protein-coding	258.8	291.12	210.58	192.75	416.93	381.17	491.61	612.79	296.97	253.16	247.2	249.41	486.65	489.67	821.84	906.88
NM_019564	Htra1|AI429470|HTRA|L56|Prss11|RSPP11|-|7 F3|7|protein-coding	96.15	142.25	505.71	474.04	449.07	467.16	333.02	358.39	327.64	291.89	869.25	746.3	629.18	737.11	579	637.04
NR_045657	4933432I03Rik|-|-|14|14|ncRNA	6.29	3.31	268.01	265.61	596.08	605.45	281.48	556.16	15.95	14.17	307.98	241.68	594.53	711.07	798.5	829.68
NM_011404	Slc7a5|4F2LC|D0H16S474E|LAT1|TA1|-|8 E1|8 70.8 cM|protein-coding	153.66	170.37	113.27	97.76	428.18	475.3	451.96	487.45	72.4	85.96	74.97	87	771.71	592.99	465.25	461.78
NM_172050	Cd300e|BC034097|CLM2|Cd300le|TREM5|RP23-331L12.9|11 E2|11|protein-coding	13.48	13.23	7.98	8.3	196.02	195.23	373.99	480.95	13.5	13.22	22.29	9.67	188.2	189.27	618.38	726.06
NM_001037925	BC147527|-|-|13|13|protein-coding	97.05	69.47	108.48	198.28	433	388.14	301.31	518.09	29.45	82.18	149.94	141.14	453.58	374.2	711.72	675.99
NM_011246	Rasgrp1|Rasgrp|RP23-73I19.3|2 E5|2 59.19 cM|protein-coding	0.9	0	4.79	9.22	457.1	423	195.59	432.67	0	4.72	8.1	4.83	424.44	436.71	696.41	698.94
NR_029457	G530011O06Rik|-|-|X and Y|X|ncRNA	87.17	54.58	90.93	93.15	463.53	294.01	51.54	111.42	58.9	77.46	121.57	109.24	578	689.36	188.14	224.63
NM_011409	Slfn3|-|RP23-381B19.1|11 C|11|protein-coding	82.67	110.82	102.1	69.17	620.18	443.92	144.05	303.61	57.68	102.97	62.81	73.47	496.1	676.34	482.02	533.42
NM_021443	Ccl8|1810063B20Rik|AB023418|HC14|MCP-2|Mcp2|Scya8|RP23-446K18.1|11 C|11 49.91 cM|protein-coding	26.96	13.23	19.14	45.19	471.56	413.71	210.12	227.48	4.91	24.56	18.24	20.3	513.42	648.56	485.66	364.42
NM_010336	Lpar1|AI326300|Edg2|Gpcr26|Kdt2|lpA1|vzg-1|RP23-170A3.2|4 B3|4 32.2 cM|protein-coding	39.54	28.12	73.38	58.1	550.29	517.13	132.15	145.77	94.49	25.51	48.63	70.57	547.29	598.2	272.73	251.06
NM_177290	Itgb8|4832412O06Rik|-|12 F2|12|protein-coding	0.9	1.65	22.33	5.53	517.35	404.41	23.79	37.14	23.32	1.89	10.13	10.63	433.1	523.53	44.48	47.99
NM_009755	Bmp1|Pcp|Tld|-|14 D2|14 36.32 cM|protein-coding	80.88	64.51	119.65	68.25	225.74	307.96	203.51	328.68	74.85	47.23	46.6	64.77	307.9	227.47	448.47	410.32
NM_001277179	Gm1966|-|-|7 E3|7|protein-coding	70.09	51.28	44.67	28.59	338.21	300.98	121.58	222.83	15.95	62.35	50.66	30.93	283.49	410.66	329.61	363.72
NM_148927	Plekha4|2410005C22Rik|C88169|Pepp1|-|7 B4|7|protein-coding	28.76	56.24	62.22	98.68	207.26	226.61	177.08	57.57	8.59	23.62	52.68	65.74	399.24	314.29	73.65	59.11
NM_018801	Syt7|AI851541|B230112P13Rik|-|19|19 B|protein-coding	2.7	4.96	1.6	9.22	320.53	296.33	146.69	148.56	1.23	0.94	2.03	2.9	355.14	383.75	280.75	285.14
NM_001290822	Pdpn|Gp38|OTS-8|RANDAM-2|T1-alpha|T1a|T1alpha|RP23-348F1.2|4 E1|4|protein-coding	70.09	52.93	138.79	165.08	261.89	284.71	146.69	176.41	121.49	114.3	247.2	241.68	361.44	355.1	206.37	239.24
NR_015602	F730043M19Rik|-|-|12|12|ncRNA	102.44	84.36	170.7	168.77	245.82	223.12	208.8	215.41	28.22	83.13	149.94	143.07	165.37	218.79	351.49	326.87
NM_001168294	Serpina3f|2A1|BC049975|-|12 E|12|protein-coding	1	1	1.6	0.92	198.43	133.64	2.64	0	1	1	0	0.97	272.46	322.11	8.02	6.95
NM_139197	Gbgt1|Fgs|Fs|RP23-430H1.5|2 A3|2|protein-coding	43.13	29.77	39.88	24.9	82.74	103.43	113.65	204.26	14.73	36.84	48.63	45.44	155.92	152.81	312.84	320.61
NM_175326	D330045A20Rik|AI132325|RP23-219K12.1|X F1|X|protein-coding	52.12	41.35	60.62	23.06	23.3	16.27	92.51	249.76	27	19.84	30.39	29.97	5.51	13.89	281.48	314.35
NM_027562	Clec2g|4632413B12Rik|Clr-c|Clrc|Clrd|Clrx|Ddv10|Ocilrp1|-|6 F3|6|protein-coding	3.59	11.58	12.76	15.68	231.36	227.77	54.18	148.56	1.23	5.67	6.08	4.83	154.34	208.37	282.94	312.26
NM_001033405	Treml2|AW049306|Gm750|Tlt2|-|17 C|17|protein-coding	7.19	21.5	4.79	3.69	36.95	51.13	310.56	240.47	15.95	8.5	4.05	6.77	74.81	88.56	191.06	159.26
NM_028808	P2ry13|2010001L06Rik|GPCR1|GPR94|Gpr86|P2Y13|P2yr13|SP174|-|3 D|3|protein-coding	35.05	29.77	35.1	56.26	88.37	70.89	134.8	272.04	13.5	22.67	58.76	52.2	117.33	145.86	305.55	310.17
NM_008353	Il12rb1|CD212|IL-12R[b]|-|8 B3.3|8 34.21 cM|protein-coding	11.68	6.62	3.19	9.22	111.66	102.26	269.59	309.18	14.73	12.28	6.08	19.33	186.63	155.41	296.79	256.62
NM_175648	Trim30b|A530023O14Rik|Trim30-1|-|7 E3|7|protein-coding	0.9	1.65	1.6	1.84	279.56	220.8	35.68	73.35	0	3.78	2.03	2.9	226.79	281.3	67.82	102.93
NM_177607	4933430I17Rik|bN189G18.7|RP24-189G18.7|4 B3|4|protein-coding	3.59	11.58	15.95	12.91	22.49	33.7	112.33	94.7	11.04	5.67	12.16	21.27	22.84	41.67	179.39	270.53
NM_011345	Sele|CD62E|E-selectin|Elam|-|1 H2.2|1 71.35 cM|protein-coding	3.59	0	266.41	176.15	116.48	96.45	1.32	0	0	0	204.65	222.34	169.3	155.41	1.46	3.48
NM_021718	Ms4a4b|AI463180|Chandra|Ly116|-|19 A|19|protein-coding	25.16	16.54	3.19	3.69	206.46	156.88	85.9	87.28	0	11.34	2.03	4.83	159.85	261.33	162.62	168.3
NM_001005426	Zcwpw1|Gm1053|-|5 G2|5|protein-coding	40.44	19.85	49.45	71.01	128.53	146.42	126.87	121.63	38.04	28.34	30.39	37.7	150.4	117.21	219.5	232.98
NM_001164289	Phf11c|EG628705|Gm6907|Phf11|mCG_1037415|14 C3|14|protein-coding	8.09	6.62	15.95	17.52	227.35	152.23	34.36	34.35	35.59	18.89	4.05	1.93	200.8	230.94	73.65	75.11
NM_023143	C1ra|AI132558|C1r|mC1rA|-|6 F2|6|protein-coding	45.83	56.24	35.1	41.5	201.64	212.66	91.18	168.05	52.77	48.18	44.58	56.07	120.48	157.15	209.29	181.51
NR_036469	Trp53cor1|Gm16197|OTTMUSG00000031656|linc-p21|lincRNA-p21|-|17 A3.3|17 15.04 cM|ncRNA	38.64	41.35	54.24	35.05	40.17	25.57	83.26	112.35	41.72	27.39	30.39	39.63	55.91	52.09	210.75	176.65
NM_028560	Pebp4|PEBP-4|-|14 D2|14|protein-coding	30.55	41.35	70.19	80.24	24.9	15.11	120.26	67.78	33.13	34.95	68.89	74.44	39.37	33.86	188.14	196.81
NM_029741	Ppfia3|2410127E16Rik|-|7 B4|7|protein-coding	11.68	16.54	23.93	41.5	142.19	122.02	124.22	54.78	39.27	25.51	18.24	31.9	181.12	195.35	140.01	166.91
NR_105750	Mir6244|mmu-mir-6244|-|-|ncRNA	9.88	9.92	165.91	84.85	92.38	92.97	30.39	70.56	30.68	9.45	190.46	194.31	97.65	61.64	28.44	33.38
NM_053217	2010002M12Rik|AW412491|-|19 C1|19|protein-coding	4.49	1.65	6.38	10.14	119.7	124.34	46.25	23.21	0	4.72	8.1	4.83	130.72	161.49	88.24	67.46
NR_045009	Gm15987|OTTMUSG00000028624|-|6|6 63.11 cM|ncRNA	0	8.27	7.98	3.69	110.86	115.05	26.43	80.78	1.23	1.89	4.05	1.93	90.56	106.79	147.3	147.44
NM_009871	Cdk5r1|Cdk5r|D11Bwg0379e|p25|p35|RP23-252E4.5|11 B5|11 47.94 cM|protein-coding	3.59	11.58	146.77	109.75	19.28	19.76	10.57	14.86	1.23	5.67	97.26	69.6	22.84	37.33	4.38	11.13
NM_001101475	F830016B08Rik|Ifgga4|-|18 D3|18|protein-coding	9.88	13.23	25.52	9.22	145.4	94.13	44.93	66.85	0	3.78	8.1	3.87	66.93	91.16	83.13	92.5
NM_010174	Fabp3|Fabph-1|Fabph-4|Fabph1|Fabph4|H-FABP|Mdgi|RP23-462N15.1|4 D2.2|4 63.43 cM|protein-coding	9.88	8.27	19.14	20.29	82.74	97.62	11.89	39	1.23	5.67	34.45	22.23	144.11	128.5	75.84	93.89
NM_175606	Hopx|1110018K11Rik|1200015P04Rik|2300002F06Rik|AI848177|AW490897|Cameo|Hdop|Hod|Hop|Ob1|Obl|Toto|-|5 C3.3|5|protein-coding	18.87	11.58	11.17	28.59	56.23	91.81	10.57	5.57	6.14	22.67	22.29	25.13	138.59	109.39	18.23	9.04
NM_009452	Tnfsf4|Ath-1|Ath1|CD134L|OX-40L|Ox40l|TXGP1|Txgp1l|gp34|-|1 H2.1|1 69.75 cM|protein-coding	2.7	0	102.1	87.61	45.79	38.35	1.32	0	0	0.94	137.78	97.64	84.26	100.71	0.73	6.26
NM_026929	Chac1|1810008K03Rik|RP23-46P4.9|2 E5|2|protein-coding	29.65	24.81	19.14	33.2	67.48	63.92	134.8	77.99	18.41	31.17	6.08	11.6	104.73	97.24	111.57	113.36
NM_031252	Il23a|IL-23|p19|-|10 D3|10|protein-coding	1	1	94.12	134.65	12.05	5.81	0	1.86	5.67	5.67	113.47	113.1	9.45	21.71	0	1.39
NM_001162913	Susd2|1200011D11Rik|-|10|10 B5.3|protein-coding	0.9	9.92	6.38	2.77	7.23	17.43	23.79	44.57	0	1.89	4.05	5.8	4.72	13.89	103.55	126.57
NM_213615	A530032D15Rik|Gm1888|-|1 C5|1|protein-coding	1.8	6.62	15.95	1.84	72.3	70.89	10.57	13.93	4.91	4.72	12.16	18.37	102.37	125.02	24.06	19.47
NM_025687	Tex12|5730518K06Rik|-|9 A5.3|9|protein-coding	5.39	8.27	11.17	6.46	77.92	48.81	2.64	5.57	14.73	9.45	30.39	8.7	75.6	118.08	13.86	15.3
NR_105802	Mir6381|mmu-mir-6381|-|-|ncRNA	1	1	0	0	57.84	61.59	11.89	14.86	2.83	2.83	0	7.73	117.33	100.71	21.15	39.64
NM_001024721	BC094916|Ifi214|p214|-|1 H3|1|protein-coding	1.8	0	0	0	62.66	80.18	9.25	15.78	1	1	1	1	74.02	115.47	37.92	40.34
NM_001034909	Gm6034|EG547347|H2-gs14-2|-|17 B1|17|protein-coding	8.09	16.54	4.79	0.92	77.92	77.86	80.61	47.35	24.54	7.56	6.08	5.8	74.81	97.24	102.09	102.93
NM_134437	Il17rd|2810004A10Rik|AI428510|Sef|Sef-S|-|14 A3|14|protein-coding	16.18	8.27	9.57	9.22	66.68	47.65	7.93	5.57	15.95	6.61	8.1	2.9	102.37	101.58	4.38	4.87
