# Supplementary material for: PHLPP1 counter-regulates STAT1-mediated inflammatory signaling
Source: eLife. 2019 Aug 13;8:e48609. doi: 10.7554/eLife.48609 (PMC6692130; doi:10.7554/eLife.48609)
Supplement: Supplementary file 2. [file elife-48609-supp2.xlsx]

## Sheet: Sheet1
Transcript/RepeatID (cmd=analyzeRepeats.pl rna mm9 -count genes -noadj -condenseGenes -d BMDM_RNA-Seq-WT_KLA_0h_Josh_14_03_31_rep1/ BMDM_RNA-Seq-WT_KLA_0h_Josh_14_03_31_rep2/ BMDM_RNA-Seq-WT_KLA_1h_Josh_14_03_31_rep1/ BMDM_RNA-Seq-WT_KLA_1h_Josh_14_03_31_rep2/ BMDM_RNA-Seq-WT_KLA_6h_Josh_14_03_31_rep1/ BMDM_RNA-Seq-WT_KLA_6h_Josh_14_03_31_rep2 BMDM_RNA-Seq-WT_KLA_24h_Josh_14_03_31_rep1/ BMDM_RNA-…	Annotation/Divergence	BMDM_RNA-Seq-WT_KLA_0h_Josh_14_03_31_rep1/ reads	BMDM_RNA-Seq-WT_KLA_0h_Josh_14_03_31_rep2/ reads	BMDM_RNA-Seq-WT_KLA_1h_Josh_14_03_31_rep1/ reads	BMDM_RNA-Seq-WT_KLA_1h_Josh_14_03_31_rep2/ reads	BMDM_RNA-Seq-WT_KLA_6h_Josh_14_03_31_rep1/ reads	BMDM_RNA-Seq-WT_KLA_6h_Josh_14_03_31_rep2 reads	BMDM_RNA-Seq-WT_KLA_24h_Josh_14_03_31_rep1/ reads	BMDM_RNA-Seq-WT_KLA_24h_Josh_14_03_31_rep2 reads	BMDM_RNA-Seq-Phlpp1_KO_KLA_0h_Josh_14_03_31_rep1 reads	BMDM_RNA-Seq-Phlpp1_KO_KLA_0h_Josh_14_03_31_rep2 reads	BMDM_RNA-Seq-Phlpp1_KO_KLA_1h_Josh_14_03_31_rep1 reads	BMDM_RNA-Seq-Phlpp1_KO_KLA_1h_Josh_14_03_31_rep2 reads	BMDM_RNA-Seq-Phlpp1_KO_KLA_26h_Josh_14_03_31_rep1/ reads	BMDM_RNA-Seq-Phlpp1_KO_KLA_6h_Josh_14_03_31_rep2/ reads	BMDM_RNA-Seq-Phlpp1_KO_KLA_24h_Josh_14_03_31_rep1 reads	BMDM_RNA-Seq-Phlpp1_KO_KLA_24h_Josh_14_03_31_rep2 reads
NM_133661	Slc6a12|BGT1|GAT2|Gabt2|-|6 F1|6|protein-coding	9.88	9.92	36.69	20.29	51.41	60.43	2162.01	353.75	80.99	24.56	34.45	46.4	88.98	118.95	708.08	527.85
NM_011521	Sdc4|AA959608|AW108331|Synd4|ryudocan|syndecan-4|RP23-462O16.6|2 H3|2 85.16 cM|protein-coding	5556.15	5301.29	58019	71997.6	48956.3	69409.7	13212.6	11829.7	5814.14	4585.28	58083.5	71632.9	57574.4	41150.7	6481.35	5830.03
NM_025599	Cmss1|1110001A06Rik|2610528E23Rik|4930572F24Rik|AV099812|AV122629|-|16 C1.1|16|protein-coding	21760.9	17854	18360.2	19454.9	13643.9	15587.2	57232.4	41136	24361	23412	18967.4	24115.4	17822.6	14503.5	16791.9	16773.1
NM_001040397	Filip1l|4631422O05Rik|Doc1|-|16 C1.1|16|protein-coding	21681.8	17764.7	18309.1	19381.2	13607	15553.5	57121.4	41074.7	24244.4	23326.9	18920.8	24047.8	17776.9	14438.4	16703.6	16660.4
NM_012021	Prdx5|AOEB166|AOPP|Pmp20|Prdx6|PrxV|-|19 A|19 5.08 cM|protein-coding	1090.92	1042.06	2049.94	2852.53	10892.5	11380.4	47584	20769	1756.02	1406.57	2382.83	2391.63	13966.4	12354.7	16465.9	16560.2
NM_001253883	Pkm|AA414905|AL024370|AL024424|Pk-2|Pk-3|Pk3|Pkm2|-|9 B|9 32.03 cM|protein-coding	9290.8	9151.96	7639.83	7305.17	7625.31	8356.64	31865.8	19587.1	14254.3	8895.67	7057.31	7497.77	5716.96	5013.06	9008.84	8092.35
NM_008491	Lcn2|24p3|AW212229|Sip24|RP23-161B9.11-003|2 A3|2 22.09 cM|protein-coding	19.77	8.27	20.74	19.37	3819.08	3791.92	30183.5	22632.5	12.27	6.61	12.16	15.47	2112.76	2101.94	11104.6	8987.41
NM_001160403	Il1rapl1|6330532G10Rik|C030039N24|IL1R8|IL1RAPL|MRX34|OPHN4|TIGIRR-2|RP23-301L16.1|X C1|X|protein-coding	6502.39	3334.6	3425.08	4211.01	1305.43	1895.38	20956.7	6236.55	2467.76	4088.4	2392.96	2757.04	1596.97	1117.39	4963.1	4258.29
NM_001177758	Pfkfb3|E330010H22Rik|iPFK-2|uPFK-2|RP23-428M4.3|2 A1|2|protein-coding	1239.19	1344.76	1898.39	1372.31	19496.3	18988.7	8969.16	8775.92	1482.37	1382.95	2105.24	1977.88	13657.7	14118	4185.75	3837.54
NM_007707	Socs3|Cis3|Cish3|EF-10|Ef10|SSI-3|Ssi3|RP23-268N22.6|11 E2|11|protein-coding	82.67	72.78	14663.9	14709.9	17896.8	18399.5	16865.2	8087	63.81	82.18	12651.7	13465.2	15261.8	15813.6	4055.95	3518.32
NM_010927	Nos2|NOS-II|Nos-2|Nos2a|i-NOS|iNOS|RP23-341J22.2|11 B5|11 46.74 cM|protein-coding	13.48	13.23	25.52	15.68	12630.9	11780.2	3507.32	671.29	8.59	8.5	12.16	8.7	9644.03	10075.6	560.77	492.38
NM_009775	Tspo|Bzrp|IBP|PBR|Tspo1|-|15 E1|15 39.4 cM|protein-coding	1511.47	1290.17	1182.11	1696.95	4860.21	5547.85	10876.1	5725.89	1630.85	1171.35	1187.36	1104.94	4086.92	4667.51	4188.67	3439.04
NM_026988	Ptms|2610009E16Rik|-|6 F2|6|protein-coding	2520.62	2775.53	2416.86	4242.37	1482.97	1690.85	10311.8	2799.35	5177.26	2659.16	2518.59	2949.42	1745.01	1829.32	2280.29	2356.91
NR_033508	Gm11110|ENSMUSG00000079414|-|-|ncRNA	93.46	54.58	8372.06	10128.2	883.67	966.86	330.38	247.9	89.58	67.07	8441.21	9320.98	922.9	821.33	144.39	131.44
NM_017370	Hp|HP-1|preHP2|-|8 D3|8 57.11 cM|protein-coding	17.97	23.16	27.12	35.05	199.23	208.02	10044.9	5425.07	22.09	15.11	16.21	9.67	97.65	102.45	2062.25	1713.61
NM_183426	Sbno2|BC019206|F730040C21|Sno|Stno|-|10 C1|10|protein-coding	2436.15	2434.79	2121.73	2111.04	7685.56	8364.77	8033.53	5555.98	2904.62	2252.02	1987.72	2310.43	6334.33	5694.61	3586.33	3109.39
NM_022415	Ptges|2410099E23Rik|D2Ertd369e|Pges|mPGES|mPGES-1|RP23-221O14.6|2 B|2 21.75 cM|protein-coding	86.27	34.74	108.48	108.83	6596.23	7437.42	6261.37	5027.68	85.9	67.07	123.6	78.3	2907.3	3147.27	2034.54	1792.2
NM_144941	Map7d1|AV028413|BC019977|Mtap7d1|Parcc1|Rprc1|mKIAA1187|RP23-118D1.1|4 D2.2|4|protein-coding	2439.74	2823.49	2943.3	3035.14	2333.7	2722.79	6977.63	4478.02	5134.31	2852.81	3017.03	3337.07	2233.24	2046.38	2781.26	2701.86
NM_001114596	Ehbp1l1|G430002G23Rik|-|19 A|19|protein-coding	2774.03	2952.51	2231.81	2202.34	2821.33	3509.53	6928.73	4806.7	4922.02	3066.3	2267.33	2293.03	2977.39	2244.33	2916.17	2760.27
NM_001077709	Slc39a7|AA408174|AI117660|AL024048|H-2Ke4|H2-Ke4|Ke-4|Ke4|Ring5|Zip7|-|17 B1|17 17.98 cM|protein-coding	1430.6	1561.44	1317.71	1579.82	1430.75	1502.59	6725.22	3081.6	2297.19	1593.61	1343.38	1546.73	1419	1418.66	2466.97	2338.13
NM_001008700	Il4ra|CD124|Il4r|-|7 F3|7 68.94 cM|protein-coding	1203.25	1028.83	1204.44	1263.49	6073.25	6643.71	5348.19	5252.37	1352.3	978.65	1108.34	1080.78	3123.07	3227.15	2159.23	1940.33
NM_029834	Ppp1r12c|2410197A17Rik|AI839747|B430101M08|Mbs85|-|7 A1|7|protein-coding	2464.01	2567.11	2003.68	1938.58	1274.9	1484	5870.2	4508.66	4117.02	2668.61	1977.59	2257.26	1425.3	1108.71	2577.08	2367.34
NM_013850	Abca7|ABCX|Abc51|-|10 B4-C1|10 39.72 cM|protein-coding	1171.8	1318.29	821.57	962.83	2240.52	2199.85	5163.18	2786.35	1549.86	1094.84	966.5	1031.47	2158.43	1989.08	2213.93	1698.31
NM_010499	Ier2|AI317238|Ch1|Pip92|-|8 C3|8 41.02 cM|protein-coding	307.33	302.69	3434.65	5012.45	2333.7	2360.22	631.69	607.22	342.37	348.57	4473.88	5105.17	2343.48	1947.4	304.09	251.76
NM_009565	Zbtb7b|Thpok|Zfp67|c-Krox|-|3 A1-A2|3 39.09 cM|protein-coding	904.91	911.39	641.31	875.22	988.11	1001.73	5008.56	1851.37	1094.6	905.91	640.28	663.16	1037.87	998.44	1733.37	1595.38
NM_007750	Cox8a|COX8L|-|19 A|19|protein-coding	1603.13	1645.8	1293.78	2020.66	1221.08	1403.81	4860.55	3423.28	1740.07	1509.53	1454.82	1618.27	1475.7	1183.37	2181.84	1941.72
NM_130864	Acaa1a|Acaa|Acaa1|D9Ertd25e|PTL|-|9 F4|9 71.33 cM|protein-coding	935.46	851.84	716.28	835.56	1323.1	1594.4	4811.66	3006.39	1382.97	932.36	776.04	842.97	1652.09	1279.75	1763.27	1525.14
NM_011400	Slc2a1|Glut-1|Glut1|RP23-344D2.2|4 D2.1|4 55.34 cM|protein-coding	625.44	643.43	1617.62	1526.33	4277.79	4732.06	1974.35	1710.25	1008.7	622.52	1290.7	1376.59	2696.27	2259.09	919.55	832.46
NM_007748	Cox6a1|VIaL|-|5 F|5 56.06 cM|protein-coding	2263.61	2037.81	1943.06	3136.58	1641.22	1893.06	4646.47	4643.29	4460.62	2395.61	2048.5	2376.16	2054.48	1280.61	2345.19	1906.25
NM_133772	Ssbp4|1210002E11Rik|AW743380|Sspb4|-|8|8|protein-coding	1317.37	1240.55	960.36	1336.35	2013.97	2299.79	4162.79	3440.92	1389.11	1294.16	1027.29	1112.68	1853.68	1409.98	1874.84	1656.58
NM_010720	Lipg|3110013K01Rik|EL|lipase|mEDL|-|18|18 E2|protein-coding	8.99	3.31	17.55	10.14	3829.52	3524.64	76.65	75.21	1.23	1.89	4.05	7.73	2977.39	3394.71	36.46	25.04
NM_008826	Pfkl|AA407869|ATP-PFK|PFK-L|-|10 C1|10 39.72 cM|protein-coding	533.78	502.84	558.35	660.33	1683	1841.92	3465.03	2193.05	779.23	570.56	632.18	651.56	979.6	824.8	1366.57	1278.25
NM_009439	Psmd3|AI255837|AntP91a|D11Bwg1349e|Psd3|Tstap91a|RP23-395E10.2|11 D|11 62.39 cM|protein-coding	1202.35	1334.83	1107.13	1248.73	1255.62	1320.14	3109.54	3419.56	3249.44	1331.94	1189.39	1404.62	1413.49	1002.79	1629.09	1490.37
NM_009763	Bst1|114/A10|A530073F09|BP-3|Bp3|Bsta1|CD157|Ly65|-|5 B3|5 23.84 cM|protein-coding	133.89	160.44	181.86	141.1	826.64	777.44	1858.06	3187.45	192.66	131.3	156.02	126.64	527.6	489.67	970.6	926.35
NM_001029929	Zmynd15|-|DN-491F10.7|11 B3|11|protein-coding	340.58	279.54	821.57	846.63	751.12	993.59	2011.35	2780.78	681.06	396.75	897.61	1061.44	1107.96	706.73	1137.59	1071.7
NM_030696	Slc16a3|Mct3|Mct4|RP23-378G22.1|11 E2|11|protein-coding	468.18	458.18	668.43	706.45	2199.55	2619.37	2578.29	1380.64	481.03	385.41	498.45	561.66	1021.34	945.48	527.96	497.95
NM_028981	Cacna1d|8430418G19Rik|C79217|Cacnl1a2|Cchl1a|Cchl1a2|D-LTCC|-|14 B|14 18.43 cM|protein-coding	735.97	868.39	614.19	452.83	2416.45	2325.36	1724.58	2595.08	430.72	435.48	441.71	431.15	1032.36	1203.34	1079.98	1003.55
NM_011942	Lypla2|LysoII|RP23-161N17.9|4 D3|4|protein-coding	841.11	891.54	714.69	994.19	637.05	723.99	2551.86	1508.77	1211.18	906.85	818.59	891.3	722.1	599.94	966.22	888.8
NM_013739	Dok3|AI450713|Dokl|-|13 B1|13|protein-coding	702.72	714.56	558.35	681.55	1020.24	1294.58	1975.67	2518.02	1497.1	662.19	482.24	570.36	800.85	558.26	926.84	720.49
NM_133693	Rbm42|1700003D06Rik|3100004P22Rik|-|7 B1|7|protein-coding	917.49	1005.67	917.29	1272.71	729.43	981.97	2488.42	1518.05	1438.2	1037.21	946.24	1084.64	855.18	752.74	957.47	902.7
NM_010589	Jak3|fae|wil|-|8 B3.3|8 34.43 cM|protein-coding	629.03	590.5	526.44	697.22	919.02	1108.64	2476.53	1985.07	838.13	571.51	476.16	525.89	829.2	694.57	1127.38	950
NM_001291080	Drap1|2310074H19Rik|NC2-alpha|-|19 A|19|protein-coding	921.98	1103.26	1052.89	1472.84	704.53	833.22	2467.28	2374.1	1916.78	1238.42	1193.44	1309.89	998.5	660.71	1050.08	941.65
NR_015474	Il1bos|9430083I22|Gm14047|OTTMUSG00000015529|RP23-384K11.4|2 F1|2|ncRNA	5.39	4.96	1454.9	1304.99	2301.57	2131.29	593.36	396.46	2.45	1.89	1600.71	1372.72	2232.45	2412.76	223.87	216.29
NM_020255	Scand1|2310003H23Rik|Leap1|PGC-2|Ppargc2|-|2|2 H2|protein-coding	820.44	734.41	743.4	1310.52	584.03	771.63	2151.44	2403.82	1194	870.96	755.78	926.1	730.76	545.24	904.24	810.21
NM_016871	Tomm40|AW539759|Mom35|Tom40|-|7 A3|7|protein-coding	554.45	499.53	427.54	569.03	533.42	531.08	2195.05	1064.03	597.61	514.83	461.98	482.39	493.74	430.63	798.5	744.14
NM_016882	Sart1|U5-110K|-|19 A|19|protein-coding	742.26	712.9	668.43	635.43	588.05	620.56	2180.51	955.4	1208.72	851.12	573.42	705.7	670.13	606.88	649.01	669.03
NM_007679	Cebpd|-|-|16 A2|16 10.09 cM|protein-coding	195	168.71	232.91	337.54	2011.56	2147.56	1395.53	1242.3	114.12	151.14	200.6	172.07	1533.19	1204.21	598.69	577.23
NM_148933	Slco4a1|OATP-E|Slc21a12|RP23-74K21.1|2 H4|2|protein-coding	82.67	92.63	703.52	613.3	104.43	155.72	2117.08	200.55	131.3	64.24	425.51	480.45	96.07	68.59	258.15	166.21
NM_001126047	Sema4c|AI426163|Semacl1|Semaf|Semai|mKIAA1739|-|1 B|1|protein-coding	141.98	114.13	319.06	307.11	1910.34	1947.67	726.84	625.79	142.35	75.57	279.62	212.68	1135.52	1157.33	302.63	228.81
NM_001033448	Ap5b1|Gm962|-|19 A|19|protein-coding	606.57	530.96	288.75	257.31	509.32	555.48	1936.03	770.63	758.37	518.61	277.59	280.34	455.15	419.35	653.39	581.4
NM_010155	Erf|-|-|7 A3|7 13.73 cM|protein-coding	526.59	550.8	697.14	916.72	328.57	305.63	1843.52	755.78	688.42	488.38	555.18	701.83	311.05	313.42	518.48	445.79
NM_021565	Midn|3000003C15Rik|-|10 C1|10|protein-coding	696.43	689.75	559.95	670.48	615.36	763.5	1819.73	1298.93	904.39	566.78	411.32	544.26	485.08	475.78	799.23	723.28
NM_026938	Tmem160|1810008O21Rik|-|7|7 A2|protein-coding	399.88	380.44	387.65	483.26	194.41	209.18	1818.41	582.15	423.36	469.49	287.72	352.85	199.23	188.4	568.07	461.09
NM_145478	Pim3|BC026639|Kid1|-|15 E3|15|protein-coding	469.08	403.59	1469.26	1799.32	535.02	603.13	1630.76	721.42	395.14	423.2	1331.22	1524.49	484.29	408.93	562.96	511.16
NM_146116	Tubb4b|4930542G03Rik|Tubb2c|Tubb2c1|RP23-132N23.7|2 A3|2|protein-coding	435.83	479.68	453.06	473.12	363.91	433.46	703.05	1665.68	800.09	379.75	387.01	405.05	392.94	218.79	594.32	526.46
NM_007891	E2f1|E2F-1|mKIAA4009|RP23-109C16.5|2 H1|2 76.79 cM|protein-coding	635.32	547.5	569.52	532.14	119.7	123.18	1460.28	1237.65	778	597.01	490.34	535.55	141.74	84.22	707.35	511.16
NM_027231	Polr2f|1810060D16Rik|-|15 E1|15 37.7 cM|protein-coding	483.46	547.5	432.32	636.35	292.42	321.9	733.44	1362.07	1244.31	572.45	457.92	639.96	329.16	224.87	393.05	349.12
NM_001130443	Hras|H-ras|Ha-ras|Harvey-ras|Hras-1|Hras1|Kras2|c-H-ras|c-Ha-ras|c-rasHa|ras|-|7 F5|7 86.48 cM|protein-coding	327.1	377.13	263.22	363.37	270.73	282.39	1269.98	478.16	530.12	378.8	305.96	292.91	333.88	232.68	420.03	355.38
NM_177613	Cdc34|AI327276|UBE2R1|-|10 C1|10 39.72 cM|protein-coding	397.19	425.1	349.37	464.82	396.05	441.6	1214.48	1056.6	839.36	410.92	299.88	375.08	444.13	336.87	546.19	526.46
NM_018825	Sh2b2|Aps|-|5|5 G1|protein-coding	268.69	282.85	982.7	988.66	697.3	784.42	1032.11	1157.81	331.32	256.94	804.41	816.87	388.22	337.73	676.72	552.89
NM_001277310	Mea1|Mea-1|-|17 C|17 22.9 cM|protein-coding	568.82	463.14	500.92	581.94	355.08	390.46	1005.68	1103.03	743.64	530.89	435.64	464.02	397.67	355.97	552.02	485.43
NM_008250	Hlx|Hlx1|-|1 H5|1 88.97 cM|protein-coding	319.01	325.85	416.37	608.69	604.92	766.98	1075.72	592.37	371.82	311.73	397.14	423.42	596.11	439.32	323.05	324.08
NM_010948	Nudc|SIG-92|Silg92|RP23-137L22.6|4 D2.3|4|protein-coding	372.93	415.17	360.53	385.5	268.32	292.85	1071.75	583.08	601.29	375.97	279.62	383.78	359.87	247.44	409.82	400.58
NM_025577	2810428I15Rik|-|-|8 C1|8|protein-coding	361.24	329.16	349.37	458.36	142.19	203.37	911.85	1048.25	726.46	417.53	303.93	433.08	236.24	112	333.26	303.92
NM_025368	Josd2|1110007C05Rik|-|7|7 B2|protein-coding	253.41	269.61	193.03	327.4	188.78	198.72	1032.11	388.1	379.18	360.85	237.07	224.28	168.52	158.88	333.26	279.57
NM_001177361	Gpr137|AI428855|-|19 A|19|protein-coding	463.69	400.28	319.06	480.49	232.97	295.17	940.92	964.68	997.66	453.43	413.35	435.02	281.91	226.6	408.37	357.47
NM_133930	Creld1|AI843811|-|6 E3|6 52.77 cM|protein-coding	316.31	315.93	331.82	359.68	108.45	142.94	964.71	437.31	681.06	323.07	291.77	345.11	134.66	85.08	318.67	271.92
NM_172726	E130309D02Rik|A630028N22|-|5 G2|5|protein-coding	404.38	378.78	296.72	395.65	347.85	427.65	931.67	820.77	586.57	430.76	338.38	341.25	363.02	302.14	452.12	421.45
NM_172748	Fbxl19|6030430O11|BC059812|Fbl19|-|7 F3|7|protein-coding	298.34	259.69	224.94	268.38	179.95	242.88	930.35	519.94	441.77	290.95	178.31	224.28	198.44	204.9	355.13	307.39
NM_001130456	Sema6b|Sema|Seman|VIb|semaZ|-|17|17 D|protein-coding	247.12	249.76	127.62	94.07	84.35	92.97	888.06	538.51	308.01	240.88	77	132.44	44.1	48.62	222.41	212.81
NM_017373	Nfil3|AV225605|E4BP4|-|13 B1|13 27.68 cM|protein-coding	107.83	117.44	226.53	254.54	857.97	882.03	692.48	678.71	77.31	96.35	153.99	161.44	757.54	625.11	238.46	209.33
NM_001033272	Spata13|C79050|ESTM11|X83327|mFLJ00298|-|14 D1|14 31.77 cM|protein-coding	44.93	56.24	237.7	196.44	751.93	878.55	436.1	464.24	39.27	37.79	137.78	147.91	440.19	513.98	158.97	206.55
NM_133952	Unc45a|AW538196|-|7 D3|7|protein-coding	355.85	406.9	360.53	312.64	273.14	331.2	868.24	739.99	751	471.38	435.64	484.32	381.92	285.64	406.91	364.42
NM_008889	Ppp1r14b|AOM172|PHI-1|PLCB3N|Png|-|19 A|19|protein-coding	283.06	261.34	268.01	337.54	276.35	407.9	598.65	854.19	252.79	316.45	301.91	326.75	408.69	191.01	247.21	217.68
NM_001166370	Trmt112|0610038D11Rik|Trm112p|mCG_130245|19|19 E1|protein-coding	294.75	253.07	288.75	433.46	486.02	561.29	518.04	803.13	488.4	249.38	397.14	491.09	561.46	360.31	298.25	242.71
NM_172660	D2Wsu81e|9930028P05|AL033358|RP23-315H12.4|2 B|2 21.29 cM|protein-coding	306.43	279.54	185.05	214.89	136.57	182.45	659.44	785.49	474.9	262.61	198.57	223.31	155.92	96.37	333.98	315.74
NM_027381	Cactin|2510012J08Rik|-|10 C1|10|protein-coding	330.69	347.35	242.48	269.3	219.31	260.31	775.73	584.94	483.49	392.03	235.04	254.24	270.89	201.43	317.21	283.05
NM_001164217	Romo1|2010100O12Rik|AI853864|RP23-107C23.2|2 H1|2|protein-coding	200.39	231.57	221.74	349.53	133.35	197.56	539.18	753.92	564.48	312.68	295.83	407.95	231.51	144.12	204.91	230.89
NM_001033306	Shb|BC028832|RP23-30F6.2|4 B1|4|protein-coding	130.3	140.6	149.96	136.49	84.35	47.65	718.91	236.76	120.26	124.69	107.39	130.51	102.37	87.69	209.29	193.34
NR_102721	4930526I15Rik|1600027J15Rik|-|9|9|ncRNA	321.7	312.62	293.53	389.19	192.8	260.31	704.37	583.08	577.98	305.12	346.48	317.08	219.7	172.77	238.46	216.98
NM_007413	Adora2b|A2BAR|A2BR|A2b|AA2BR|AI480866|AI605384|RP23-330N10.1|11 B2|11|protein-coding	22.47	23.16	215.36	149.41	664.36	689.12	249.77	181.98	11.04	18.89	153.99	134.37	227.58	268.28	83.13	84.85
NM_027259	Polr2i|2810002B19Rik|-|7 B1|7|protein-coding	156.36	133.98	90.93	156.78	84.35	98.78	310.56	613.72	679.83	184.2	160.07	159.51	112.61	64.25	146.57	151.61
NR_040403	Gm15417|ENSMUSG00000074466|OTTMUSG00000021274|-|3 F1|3|ncRNA	141.08	94.28	60.62	59.95	131.75	95.29	676.62	194.98	202.48	90.69	56.73	87	132.29	97.24	140.01	170.39
NM_022653	Thop1|AI131655|AI327041|EP24.15|-|10 C1|10 39.72 cM|protein-coding	284.86	281.19	189.84	241.63	115.68	132.48	544.47	650.86	396.36	286.23	228.96	264.88	96.86	75.53	268.35	241.32
NM_009971	Csf3|Csfg|G-CSF|MGI-IG|RP23-395E10.4|11 D|11 62.45 cM|protein-coding	1.8	4.96	17.55	17.52	569.57	650.77	34.36	33.43	2.45	0	4.05	1.93	234.66	258.73	10.21	17.39
NM_027919	Tha1|1300017K07Rik|GLY1|RP23-268N22.3|11 E2|11|protein-coding	146.47	163.75	137.19	93.15	583.22	622.88	421.57	415.96	273.65	182.32	77	96.67	567.76	439.32	193.97	145.35
NM_013566	Itgb7|Ly69|-|15 F3|15 57.39 cM|protein-coding	177.93	200.14	162.72	120.82	89.17	103.43	594.68	489.31	311.69	225.77	176.28	197.21	104.73	89.43	266.9	206.55
NR_040462	1700034P13Rik|-|RP23-228O9.1|1|1|ncRNA	141.98	158.79	153.15	23.06	330.17	313.77	350.2	544.08	289.6	167.2	145.89	141.14	447.28	349.89	158.97	182.91
NR_033561	Rbm3os|2900002K06Rik|RP23-27I6.8|X|X|ncRNA	132.1	92.63	90.93	148.48	154.24	118.53	508.79	324.04	357.09	151.14	214.78	212.68	194.5	125.02	118.86	109.88
NM_001289726	Gapdh|Gapd|-|6 F2|6 59.32 cM|protein-coding	186.01	181.95	130.81	106.06	262.69	305.63	504.82	480.95	185.3	190.82	141.84	172.07	199.23	125.89	224.6	196.12
NM_001110147	Tnk2|Ack|Ack-1|Ack1|Cdgip|Pyk1|-|16 B3|16|protein-coding	169.84	210.07	153.15	154.02	38.56	48.81	499.53	322.18	347.28	161.53	121.57	146.94	40.95	39.94	223.87	166.21
NR_038047	D130020L05Rik|9430007L23Rik|-|12 E|12|ncRNA	97.95	115.78	119.65	50.72	133.35	156.88	485	276.68	130.08	170.04	178.31	138.24	117.33	146.73	132.72	130.75
NM_175137	Vars2|1190004I24Rik|Vars2l|mKIAA1885|-|17 B1|17|protein-coding	182.42	163.75	98.91	128.19	30.53	65.08	458.57	259.04	344.82	160.59	115.49	145.97	37.8	40.81	153.87	150.91
NM_001190437	Abhd11|1110054D16Rik|A630008N09Rik|Wbscr21|-|5 G2|5|protein-coding	106.04	129.02	110.07	88.54	44.18	52.29	457.25	398.31	185.3	151.14	93.21	108.27	26.77	30.39	207.1	167.61
NM_146182	Klc3|BC017147|Klct|-|7 A3|7 9.62 cM|protein-coding	128.5	124.06	81.36	100.53	85.15	101.1	457.25	192.19	158.3	121.86	103.34	83.14	99.22	66.85	139.28	143.96
NR_077226	Gm6297|-|-|4 A5|4|ncRNA	28.76	44.66	41.48	34.12	85.96	106.91	449.32	97.49	31.91	61.4	40.52	51.24	65.36	66.85	49.59	55.64
NM_207279	Plcxd1|A330045H12Rik|Gm576|-|5 F|5|protein-coding	202.19	147.21	113.27	150.33	269.92	254.5	440.07	296.18	308.01	141.7	95.23	103.44	337.82	205.77	196.16	159.26
NR_040274	9330179D12Rik|-|-|6|6|ncRNA	90.76	110.82	90.93	98.68	327.76	309.12	395.13	220.98	169.34	79.35	87.13	90.87	362.23	434.97	129.8	131.44
NM_011414	Slpi|-|RP23-462O16.7|2 H|2|protein-coding	1.8	6.62	4.79	5.53	18.48	16.27	395.13	409.46	4.91	6.61	6.08	7.73	6.3	9.55	72.19	42.42
NM_138631	Tssc4|AA241958|ESTM671070|MNCb-3063|7 F5|7 88.11 cM|protein-coding	167.14	173.68	134	180.76	67.48	81.35	408.35	312.9	238.06	214.43	153.99	125.67	81.9	57.3	183.04	173.17
NM_025598	Ppdpf|0610012G23Rik|2610317A05Rik|2700038C09Rik|3110053G12Rik|RP23-401L17.4|2 H4|2|protein-coding	97.05	92.63	82.95	130.04	91.58	147.59	405.71	207.98	160.75	131.3	117.52	149.84	114.18	98.98	133.45	157.17
NM_133694	Fbxl15|0710008C12Rik|Fbxo37|-|19|19 D1|protein-coding	140.18	180.29	156.34	175.23	214.49	287.04	377.95	266.47	144.8	132.25	133.73	113.1	207.1	125.89	173.56	114.06
NM_009082	Rpl29|Rpl43|-|9|9 F2-F4|protein-coding	93.46	102.55	145.17	189.06	138.17	90.64	351.52	363.96	371.82	114.3	170.2	140.17	124.42	111.13	129.8	154.39
NM_145459	Zfp503|AI181838|B830002A16Rik|Nolz-1|Nolz1|Znf503|-|14 A3|14 12.0 cM|protein-coding	97.05	95.94	51.05	45.19	130.14	159.21	346.24	165.27	138.67	102.97	56.73	58	113.39	118.08	97.72	81.37
NM_001267621	Gfi1|AW495828|Gfi-1|Pal-1|Pal1|-|5 F|5 52.23 cM|protein-coding	0	1.65	12.76	0	336.6	342.82	112.33	25.07	2.45	1.89	0	6.77	275.61	292.59	37.19	29.9
NM_172612	Rnd1|A830014L09Rik|Arhs|-|15 F1|15|protein-coding	5.39	6.62	252.06	340.31	314.91	328.87	207.48	157.84	17.18	10.39	226.94	262.94	293.72	295.19	75.11	57.03
NM_027294	Cmtm8|2700018N07Rik|AA408515|Cklfsf8|-|9 F3|9|protein-coding	7.19	24.81	12.76	4.61	12.05	10.46	339.63	58.49	30.68	8.5	4.05	10.63	25.2	15.63	34.27	15.3
NM_177000	C130050O18Rik|-|-|5 G2|5|protein-coding	124.01	129.02	59.03	91.3	16.87	19.76	310.56	337.96	78.54	98.24	46.6	35.77	14.17	14.76	142.93	132.14
NR_045331	Gm6307|EG622283|-|2 H4|2|ncRNA	5.39	9.92	1.6	8.3	4.82	4.65	323.77	29.71	2.45	9.45	0	4.83	0	0.87	50.32	31.3
NR_030689	4930539J05Rik|8030475D13Rik|RP24-372J15.1|3 G3|3|ncRNA	95.25	104.21	129.22	94.07	216.1	287.04	315.84	238.62	112.9	104.85	111.44	113.1	196.08	142.39	86.05	101.54
NM_182927	Spred3|AW047143|D130060H24Rik|Spred-3|-|7 B1|7|protein-coding	117.72	110.82	65.41	103.29	37.76	55.78	302.63	208.91	177.93	124.69	42.55	73.47	21.26	9.55	114.49	60.5
NM_026865	Ptges3l|1110069E20Rik|1700113I22Rik|-|11 D|11|protein-coding	56.61	47.97	43.07	28.59	38.56	49.97	276.2	142.06	85.9	53.84	28.37	40.6	35.44	35.6	72.92	61.9
NM_133678	Sac3d1|2410004C24Rik|AU015683|shd1|-|19 A|19|protein-coding	105.14	81.05	84.55	136.49	40.97	45.32	270.91	244.19	87.13	121.86	95.23	90.87	34.65	35.6	137.09	118.23
NM_011289	Rpl27|-|RP23-328K2.2|11|11 A1|protein-coding	64.7	71.12	94.12	109.75	172.72	178.96	159.9	255.33	215.97	62.35	115.49	72.5	144.11	118.95	109.38	94.58
NM_001159401	Upp1|AI325217|UPase|UdRPase|Up|Upp|RP23-104F14.1|11|11 A1-2|protein-coding	13.48	11.58	12.76	20.29	235.38	251.01	46.25	58.49	17.18	6.61	12.16	7.73	232.3	191.88	16.04	17.39
NM_009117	Saa1|Saa-1|Saa2|-|7 B4|7 30.54 cM|protein-coding	1	1	0	0.92	8.84	17.43	240.52	155.98	1	1	0	0	13.39	11.29	68.55	54.25
NM_001290299	Lppr2|PRG-4|-|9 A3|9|protein-coding	93.46	62.85	62.22	84.85	21.69	29.05	233.91	180.12	122.71	70.85	62.81	62.84	21.26	26.91	96.26	82.06
NM_175529	Leng9|9530024C23Rik|F630035L11Rik|-|7 A1|7|protein-coding	63.8	49.62	79.76	105.14	84.35	54.62	199.55	173.62	71.17	74.63	74.97	90.87	62.21	61.64	87.51	75.11
NM_028064	Slc39a4|1600025H15Rik|AU041686|AWMS2|ZIP4|-|15 D3|15|protein-coding	33.25	23.16	25.52	35.97	22.49	12.78	195.59	58.49	13.5	17.95	6.08	17.4	10.24	12.15	46.67	52.16
NM_021555	Hgh1|Brp16|D15Ertd741e|Fam203a|MNCb-5873|15 D3|15 35.78 cM|protein-coding	90.76	79.4	23.93	58.1	25.71	37.19	190.3	155.05	176.71	97.3	48.63	53.17	22.84	14.76	84.59	66.76
NR_028310	4930503E24Rik|-|-|10 D2|10|pseudo	80.88	74.43	60.62	71.94	44.18	47.65	188.98	142.06	85.9	85.02	93.21	123.74	102.37	31.26	80.21	65.37
NM_001081332	Slc9a5|Gm696|-|8 D3|8|protein-coding	77.28	66.16	76.57	79.31	16.87	16.27	166.51	144.84	76.08	60.46	44.58	36.73	3.15	5.21	82.4	71.63
NM_001033339	Mmp25|F730048C11Rik|Leukolysin|MMP20|MT6-MMP|-|17 A3.3|17|protein-coding	16.18	9.92	4.79	3.69	152.63	139.45	80.61	34.35	0	2.83	2.03	2.9	145.68	153.67	21.15	24.34
NM_177878	Mblac1|-|-|5 G2|5|protein-coding	44.03	61.2	23.93	23.06	12.05	9.3	153.3	140.2	120.26	51.01	12.16	36.73	11.02	6.08	77.3	57.03
NM_027025	Adora3|1700001D09Rik|4930578J19Rik|A3AR|A3R|AA3R|ARA3|Gpcr2|-|3 F2.2|3 46.45 cM|protein-coding	34.15	24.81	20.74	21.21	89.17	87.16	84.58	136.49	44.18	24.56	2.03	14.5	48.04	53.83	56.88	50.77
NM_013650	S100a8|60B8Ag|AI323541|B8Ag|CFAg|CP-10|Caga|MRP8|p8|-|3 F1-F2|3 39.9 cM|protein-coding	3.59	8.27	23.93	15.68	125.32	110.4	109.69	116.06	34.36	5.67	10.13	10.63	49.61	71.19	55.42	50.07
NM_028025	Mageb16|2410003J06Rik|RP23-355J9.1|X A7.2|X|protein-coding	37.74	24.81	31.91	32.28	36.95	23.24	85.9	124.42	121.49	49.12	38.5	43.5	50.4	29.52	43.02	52.85
NM_001141921	Lrfn1|BC004018|SALM2|Semo1|-|7 A3|7|protein-coding	5.39	23.16	25.52	21.21	67.48	65.08	97.79	123.49	18.41	16.06	20.26	8.7	32.29	27.78	58.34	42.42
NR_045810	4933408J17Rik|-|-|10 C2|10|ncRNA	36.84	29.77	39.88	46.11	39.36	48.81	116.29	73.35	62.58	28.34	34.45	42.54	36.22	27.78	37.92	53.55
NM_001013832	Gpr31b|12-HETER|GPR31c(t)|Gpr31|Gpr31c|-|17 A1|17 8.76 cM|protein-coding	0.9	1.65	0	0	16.87	34.86	23.79	110.49	0	0	2.03	0	22.05	10.42	33.54	29.21
NR_040745	B230312C02Rik|-|RP24-499M12.1|2 H4|2|ncRNA	1	1	0	0	2.41	0	108.36	0	6.14	1.89	0	0	0	1.74	13.13	8.35
NM_001174170	Serpinb2|PAI-2|Planh2|ovalbumin|-|1 E2.1|1 50.34 cM|protein-coding	28.76	21.5	132.41	118.97	1898.29	1662.96	122.9	139.27	14.73	10.39	85.1	38.67	668.55	994.97	101.36	88.32
NM_011836	Lamc3|AI562206|AW240805|RP23-55I14.1|2 B|2|protein-coding	673.06	448.25	534.42	692.61	665.17	1772.2	27.75	968.4	98.17	282.45	218.83	1019.87	596.9	156.28	652.66	337.3
NM_010288	Gja1|AU042049|AW546267|Cnx43|Cx43|Cx43alpha1|Gja-1|Npm1|connexin43|-|10 B4|10 28.64 cM|protein-coding	87.17	117.44	248.86	257.31	789.68	863.44	67.4	130.91	53.99	34.95	255.3	256.18	382.71	441.92	67.09	70.24
NM_144909	Gckr|GKRP|-|5 B1|5 17.27 cM|protein-coding	97.05	62.85	95.72	87.61	97.2	354.44	14.54	267.4	29.45	87.85	50.66	291.95	88.2	28.65	139.28	57.72
NM_020498	Ly6i|AI789751|Ly-6I|Ly-6M|-|15 D3|15|protein-coding	1	1	0	0	8.03	8.13	309.24	201.48	1	1	0	0.97	2.36	2.6	181.58	200.99
NM_001177604	Ak4|AK 4|Ak-3|Ak-4|Ak3|Ak3l1|D4Ertd274e|RP23-301M3.3|4 C6|4 46.84 cM|protein-coding	8.99	3.31	12.76	9.22	191.19	244.04	42.29	15.78	18.41	16.06	24.31	11.6	65.36	114.6	10.94	8.35
NM_025705	Dcbld1|4631413K11Rik|-|10 B3|10|protein-coding	70.09	57.89	70.19	93.15	81.94	238.23	9.25	172.7	22.09	54.79	26.34	170.14	96.86	26.91	93.34	52.16
NM_001042503	Trim71|2610206G21Rik|AL022943|Gm1127|Lin41|Ripply2|lin-41|mLin41|mlin-41|-|9 F3|9|protein-coding	38.64	67.82	73.38	105.14	80.33	192.91	85.9	5.57	1.23	27.39	14.18	23.2	21.26	100.71	226.06	213.51
NM_001198765	Postn|A630052E07Rik|AI747096|OSF-2|Osf2|PLF|PN|peri|-|3 C|3|protein-coding	22.47	23.16	15.95	21.21	18.48	216.15	5.29	7.43	29.45	36.84	28.37	13.53	15.75	15.63	5.83	17.39
NM_001136240	Chdh|AU041472|D630034H06Rik|-|14 B|14|protein-coding	49.42	46.31	14.36	73.78	114.07	131.32	43.61	175.48	42.95	20.78	32.42	28.03	35.44	46.02	27.71	23.65
NM_021715	Chst7|2600013M07Rik|C6ST-2|GST5|Gn6st-4|RP23-24L23.1|X|X A3.1-A3.2|protein-coding	65.6	34.74	44.67	45.19	120.5	119.7	34.36	20.43	39.27	26.45	24.31	20.3	62.21	53.83	16.04	23.65
NM_026985	Mcemp1|1810033B17Rik|-|8 A1|8 1.92 cM|protein-coding	1	1	1.6	0	8.84	8.13	103.08	31.57	4.72	4.72	0	0.97	3.94	4.34	40.11	41.73
NM_175549	Robo2|2600013A04Rik|9430089E08Rik|BB097918|D230004I22Rik|mKIAA1568|-|16 C3.1|16|protein-coding	10.78	4.96	17.55	8.3	85.96	102.26	38.32	36.21	3.68	8.5	14.18	10.63	25.2	22.57	21.15	24.34
